# Supplementary material for: Early biochemical analysis of COVID-19 patients helps severity prediction
Source: PLoS One. 2023 May 19;18(5):e0283469. doi: 10.1371/journal.pone.0283469 (PMC10198541; doi:10.1371/journal.pone.0283469)
Supplement: S1 File — (ZIP) [file pone.0283469.s001.zip › Supp information/DataSet_BUtler.csv]

DataSet_VariablesColumnas_1MuestraxCIC_Anonimizado
	Code	GENDER(Male/Female)	Age (years)	Age group	Severity	ICU (Untensive care unit)	Alive	San.Basphils	San.Basophils.ABS	San.Platelets	Srm.Urea	Srm.Creatinine	Srm.Albumin	Srm.GPT	Srm.GOT	Srm.Dehidrogenase Lactate	Srm.Cardiac Troponin	Srm.C reactive Protein (CRP)	Srm.Ferritine	Prothrombine time index	D-dimer	Immature granulocytes	San.Immature Granulocytes.ABS	San.Leukocytes	San.Neutrophils	San.Neutrophils.ABS	San.Linfocytes	San.Linfocytes.ABS	San.Monocytes	San.Monocytes.ABS	San.Eosinophils	San.Eosinophils.ABS	Srm.Interleukin 6	Srm.Procalcitonin..PCT.	Srm.Triglycerides	Pla.Fibrinogen	San.Lactate	San.Partial pressure of Oxygen	San.Oxygen saturation	Creatine Kinase (CK)	Ratio Linphocytes/granulocytes
1	BIOD1	M	74	8	Severe	No	YES	0.2	0.01184	105	135.2	3.5	NA	NA	NA	NA	NA	22.5	NA	NA	NA	3.7	0.21904	5.92	64.6	3.82432	17.6	1.04192	12.2	0.72224	1.7	0.10064	NA	10.6	NA	NA	NA	NA	NA	NA	4.756756757
2	BIOD2	M	24	3	Severe	No	YES	0	0	18	17	0.52	NA	49.9	30	181	NA	37	NA	NA	NA	0	0	0.03	0	0	33.3	0.00999	66.7	0.02001	0	0	NA	0.3	NA	NA	NA	NA	NA	NA	#¡DIV/0!
3	BIOD3	F	34	4	Mild	No	YES	0.7	0.09667	410	22.1	0.64	NA	22	NA	NA	NA	1.8	NA	107	NA	1.2	0.16572	13.81	74.9	10.34369	15.6	2.15436	6.6	0.91146	1	0.1381	NA	NA	NA	NA	1.4	NA	NA	NA	13
4	BIOD4	M	68	7	Severe	No	YES	0.4	0.04152	208	47.1	1.26	NA	NA	NA	NA	NA	29.2	NA	112	NA	0.3	0.03114	10.38	63.7	6.61206	23.2	2.40816	10	1,038	2.4	0.24912	NA	NA	NA	NA	NA	148	99.4	NA	77.33333333
5	BIOD5	F	89	9	Severe	No	YES	0.3	0.03537	237	35	0.88	NA	NA	NA	NA	NA	33	NA	113	NA	0.3	0.03537	11.79	87.1	10.26909	6.7	0.78993	4.8	0.56592	1.1	0.12969	NA	NA	NA	693	NA	68	96.9	NA	22.33333333
6	BIOD6	M	59	6	Mild	No	YES	0.8	0.04048	204	43	1.31	NA	25	NA	NA	NA	7	NA	92	NA	0.4	0.02024	5.06	56.3	2.84878	26.9	1.36114	13	0.6578	2.6	0.13156	NA	NA	NA	NA	NA	NA	NA	NA	67.25
7	BIOD7	M	75	8	Mild	No	YES	0.3	0.0183	44	93.4	1.85	2.71	23	19	NA	NA	105.9	NA	15	NA	2.1	0.1281	6.1	82.9	5.0569	7.2	0.4392	7	427	0.5	0.0305	NA	NA	46	NA	NA	NA	NA	NA	3.428571429
8	BIOD8	F	35	4	Mild	No	YES	0.6	0.07896	323	23	0.82	NA	NA	NA	NA	NA	NA	NA	NA	NA	0.4	0.05264	13.16	54.8	7.21168	35.3	4.64548	7.6	1.00016	1.7	0.22372	NA	NA	NA	NA	NA	NA	NA	NA	88.25
9	BIOD9	F	88	9	Mild	No	YES	0.4	0.06352	376	16	0.52	NA	NA	NA	NA	NA	61	NA	99	NA	1.8	0.28584	15.88	74.2	11.78296	13.7	2.17556	5.8	0.92104	5.9	0.93692	NA	NA	NA	NA	NA	NA	NA	NA	7.611111111
10	BIOD10	M	85	9	Severe	No	YES	0.6	0.03096	216	28	1.47	NA	27	NA	157	NA	44.5	NA	74	NA	0.6	0.03096	5.16	51.9	2.67804	31.6	1.63056	12.2	0.62952	3.7	0.19092	NA	NA	NA	NA	NA	NA	NA	28	52.66666667
11	BIOD11	M	82	9	Severe	No	NO	NA	NA	NA	125	3.64	NA	NA	NA	NA	NA	NA	NA	NA	NA	NA	NA	NA	NA	NA	NA	NA	NA	NA	NA	NA	NA	NA	NA	NA	NA	NA	NA	NA	#¡VALOR!
12	BIOD12	F	36	4	Mild	No	YES	NA	NA	NA	23.3	0.6	3.84	6.3	14	NA	NA	0.5	NA	NA	NA	NA	NA	NA	NA	NA	NA	NA	NA	NA	NA	NA	NA	NA	52	NA	NA	NA	NA	NA	#¡VALOR!
13	BIOD13	F	87	9	Severe	No	YES	0.4	0.02276	226	34.2	0.64	NA	NA	NA	NA	NA	36.4	NA	NA	NA	0.2	0.01138	5.69	64.4	3.66436	22.8	1.29732	10.4	0.59176	1.8	0.10242	NA	NA	NA	NA	NA	NA	NA	NA	114
14	BIOD14	M	79	8	Severe	No	YES	0.8	0.01	43	54.3	0.87	NA	77.9	35	110	NA	90.5	NA	75	NA	23.2	0.29	1.25	40	0.5	20	0.25	15.2	0.19	0.8	0.01	NA	NA	NA	NA	NA	NA	NA	NA	0.862068966
15	BIOD15	F	22	3	Mild	No	YES	NA	NA	NA	NA	NA	NA	23.1	17	NA	NA	NA	NA	NA	NA	NA	NA	NA	NA	NA	NA	NA	NA	NA	NA	NA	NA	NA	NA	NA	NA	NA	NA	NA	#¡VALOR!
16	BIOD16	M	75	8	Mild	No	YES	0.3	0.03327	295	NA	1.09	NA	30	NA	NA	NA	NA	NA	NA	NA	0.5	0.05545	11.09	64.7	7.17523	23.7	2.62833	8.1	0.89829	2.7	0.29943	NA	NA	199	NA	NA	NA	NA	NA	47.4
17	BIOD17	F	94	10	Mild	No	YES	0.3	0.04545	281	NA	0.6	NA	NA	NA	NA	NA	NA	NA	NA	NA	0.4	0.0606	15.15	64.2	9.7263	26.3	3.98445	8.3	1.25745	0.5	0.07575	NA	NA	NA	NA	NA	NA	NA	NA	65.75
18	BIOD18	M	72	8	Mild	No	YES	0.6	0.04656	269	48	0.5	3.94	18	14	NA	NA	2	266.5	NA	NA	0.4	0.03104	7.76	59.6	4.62496	25.1	1.94776	11.7	0.90792	3	0.2328	NA	NA	NA	NA	NA	NA	NA	NA	62.75
19	BIOD19	M	94	10	Mild	No	NO	0.5	0.02105	225	52.9	1	3.61	11	16	NA	NA	NA	180.5	NA	NA	0.2	0.00842	4.21	49.1	2.06711	37.8	1.59138	7.4	0.31154	5	0.2105	NA	NA	NA	NA	NA	NA	NA	NA	189
20	BIOD20	M	81	9	Severe	No	NO	1	0.0631	119	NA	0.71	NA	23.1	23	NA	NA	NA	NA	NA	NA	0.3	0.01893	6.31	49.8	3.14238	36.3	2.29053	11.3	0.71303	1.3	0.08203	NA	NA	NA	NA	NA	NA	NA	NA	121
21	BIOD21	F	72	8	Severe	No	YES	0.6	0.0429	263	46.2	0.75	NA	NA	NA	NA	NA	NA	NA	104	NA	0.1	0.00715	7.15	56.5	4.03975	30.5	2.18075	8.5	0.60775	3.8	0.2717	NA	NA	NA	NA	NA	NA	NA	NA	305
22	BIOD22	F	66	7	Mild	No	YES	0.5	0.0215	234	NA	0.84	NA	12.6	NA	NA	NA	NA	98.7	NA	NA	0.2	0.0086	4.3	42.6	1.8318	46	1,978	8.8	0.3784	1.9	0.0817	NA	NA	61	NA	NA	NA	NA	NA	230000
23	BIOD23	F	70	8	Mild	No	YES	0.6	0.03744	249	NA	0.73	NA	30	19	NA	NA	NA	NA	NA	NA	0.2	0.01248	6.24	48.1	3.00144	40.4	2.52096	6.4	0.39936	4.3	0.26832	NA	NA	81	NA	NA	NA	NA	NA	202
24	BIOD24	M	70	8	Mild	No	NO	0.9	0.03042	110	NA	NA	NA	NA	NA	NA	NA	NA	NA	NA	NA	0.3	0.01014	3.38	56.5	1.9097	32.2	1.08836	9.2	0.31096	0.9	0.03042	NA	NA	NA	NA	NA	NA	NA	NA	107.3333333
25	BIOD25	M	78	8	Severe	No	YES	1.1	0.11451	288	68.4	1.15	4.12	16	23	333	NA	NA	NA	NA	NA	1.4	0.14574	10.41	46	4.7886	42.9	4.46589	7.9	0.82239	0.7	0.07287	NA	NA	229	NA	NA	NA	NA	NA	30.64285714
26	BIOD26	F	91	10	Severe	No	NO	0.4	0.0276	178	52.6	0.64	4.36	16	17	NA	NA	0.4	42.2	NA	NA	0.3	0.0207	6.9	72.1	4.9749	20	1.38	6.8	0.4692	0.4	0.0276	NA	NA	NA	NA	NA	NA	NA	NA	66.66666667
27	BIOD27	F	87	9	Mild	No	YES	0.5	0.02845	347	NA	1.04	NA	8	NA	NA	NA	2.7	60.3	NA	NA	0.5	0.02845	5.69	55.6	3.16364	28.1	1.59889	12.3	0.69987	3	0.1707	NA	NA	NA	NA	NA	NA	NA	NA	56.2
28	BIOD28	F	93	10	Severe	No	NO	0.4	0.02944	358	NA	NA	NA	NA	NA	NA	NA	NA	NA	NA	NA	0.3	0.02208	7.36	56.3	4.14368	27.4	2.01664	5.8	0.42688	9.8	0.72128	NA	NA	NA	NA	NA	NA	NA	NA	91.33333333
29	BIOD29	M	81	9	Severe	No	YES	1.3	0.05135	131	NA	1.13	NA	9	NA	NA	NA	NA	75.4	NA	NA	0	0	3.95	43.3	1.71035	42.8	1.6906	11.1	0.43845	1.5	0.05925	NA	NA	NA	NA	NA	NA	NA	NA	#¡DIV/0!
30	BIOD30	F	86	9	Mild	No	YES	0.7	0.05089	248	49.7	0.77	4.28	17	NA	NA	NA	NA	15.3	NA	NA	0.3	0.02181	7.27	55.9	4.06393	27.8	2.02106	10.5	0.76335	4.8	0.34896	NA	NA	86	NA	NA	NA	NA	NA	92.66666667
31	BIOD31	F	64	7	Severe	No	YES	0.3	0.0216	323	36.1	0.91	4.82	36.1	32	222	NA	NA	NA	NA	NA	0.3	0.0216	7.2	31.3	2.2536	56.7	4.0824	10.6	0.7632	0.8	0.0576	NA	NA	NA	NA	NA	NA	NA	NA	189
32	BIOD32	F	81	9	Severe	No	YES	0.9	0.07101	334	29.4	0.52	NA	NA	NA	NA	NA	NA	482.2	NA	NA	0.9	0.07101	7.89	59.7	4.71033	22.4	1.76736	15.8	1.24662	0.3	0.02367	NA	NA	NA	NA	NA	NA	NA	NA	24.88888889
33	BIOD33	M	68	7	Severe	No	YES	1.3	0.01963	113	44.2	1.06	NA	12.5	11	194	NA	0.5	NA	NA	NA	2	0.0302	1.51	29.8	0.44998	17.9	0.27029	45.7	0.69007	3.3	0.04983	NA	NA	NA	NA	NA	NA	NA	NA	8.95
34	BIOD34	M	75	8	Severe	No	YES	0.4	0.03004	341	63.4	1.54	NA	20.5	19	193	NA	16.6	57.7	NA	NA	0.9	0.06759	7.51	68.2	5.12182	19.7	1.47947	9.2	0.69092	1.6	0.12016	NA	NA	305	NA	NA	NA	NA	NA	21.88888889
35	BIOD35	F	83	9	Mild	No	YES	1.2	0.11172	244	NA	0.79	4.19	9.6	17	185	NA	3.6	251.8	NA	NA	0.5	0.04655	9.31	53.7	4.99947	36.6	3.40746	5.5	0.51205	2.5	0.23275	NA	NA	123	NA	NA	NA	NA	NA	73.2
36	BIOD36	F	75	8	Mild	No	YES	NA	NA	NA	51.2	0.79	NA	11	23	NA	NA	NA	NA	NA	NA	NA	NA	NA	NA	NA	NA	NA	NA	NA	NA	NA	NA	NA	NA	NA	NA	NA	NA	NA	#¡VALOR!
37	BIOD37	M	35	4	Mild	No	YES	0.3	0.0198	272	36.7	0.78	4.59	42	28	NA	NA	3.4	NA	NA	NA	0.3	0.0198	6.6	59.7	3.9402	30.8	2.0328	7.7	0.5082	1.2	0.0792	NA	NA	NA	NA	NA	NA	NA	NA	102.6666667
38	BIOD38	M	75	8	Severe	No	NO	0.4	0.03608	138	170	1.48	NA	NA	NA	NA	NA	5.9	NA	NA	NA	3.7	0.33374	9.02	76.2	6.87324	11.3	1.01926	8.1	0.73062	0.3	0.02706	NA	NA	NA	NA	NA	NA	NA	NA	3.054054054
39	BIOD39	F	75	8	Severe	No	YES	0.5	0.04765	254	101	1.63	NA	NA	NA	NA	NA	2	NA	43	NA	0.3	0.02859	9.53	59.7	5.68941	24.3	2.31579	8.4	0.80052	7.1	0.67663	NA	NA	NA	NA	NA	NA	NA	NA	81
40	BIOD40	F	94	10	Severe	No	NO	0.6	0.02904	269	45	1.01	NA	NA	NA	NA	NA	10	NA	NA	NA	0.4	0.01936	4.84	52.7	2.55068	35.5	1.7182	11.2	0.54208	0	0	NA	NA	NA	NA	NA	NA	NA	NA	88.75
41	BIOD41	M	56	6	Mild	No	YES	0.6	0.07644	301	29	0.83	NA	24.4	18	NA	NA	11.7	241.7	NA	NA	0.3	0.03822	12.74	62	7.8988	23.9	3.04486	11.5	1.4651	1.7	0.21658	NA	NA	486	NA	NA	NA	NA	NA	79.66666667
42	BIOD42	M	90	10	Mild	No	YES	NA	NA	NA	NA	0.76	NA	7.5	NA	NA	NA	NA	NA	NA	NA	NA	NA	NA	NA	NA	NA	NA	NA	NA	NA	NA	NA	NA	NA	NA	NA	NA	NA	NA	#¡VALOR!
43	BIOD43	F	87	9	Mild	No	YES	0.5	0.03025	196	NA	0.74	4.21	16	NA	NA	NA	6.9	222	NA	NA	0.3	0.01815	6.05	48.4	2.9282	36.7	2.22035	10.1	0.61105	4	242	NA	NA	116	NA	NA	NA	NA	NA	122.3333333
44	BIOD44	F	89	9	Mild	No	YES	0.1	0.01031	235	96.9	1.31	NA	NA	NA	NA	NA	NA	NA	94	NA	0.4	0.04124	10.31	84.7	8.73257	8.4	0.86604	6.3	0.64953	0.1	0.01031	NA	NA	NA	NA	NA	NA	NA	NA	21
45	BIOD45	F	90	10	Severe	No	YES	0.6	0.05604	301	86	1.1	3.37	21	18	NA	NA	3	NA	98	NA	0.6	0.05604	9.34	55.4	5.17436	19.7	1.83998	9.7	0.90598	14.6	1.36364	NA	0.17	NA	NA	NA	NA	NA	NA	32.83333333
46	BIOD46	M	84	9	Severe	No	NO	0.2	0.0266	163	61	1.27	NA	NA	NA	NA	NA	147	NA	76	NA	0.5	0.0665	13.3	76.5	10.1745	13	1,729	10.3	1.3699	0	0	NA	0.27	NA	NA	1.8	58	95.1	NA	26000
47	BIOD47	F	50	6	Mild	No	YES	0.6	0.04338	196	NA	0.66	NA	12	13	NA	NA	1.4	84.7	NA	NA	0.7	0.05061	7.23	59.6	4.30908	29.5	2.13285	7.5	0.54225	2.1	0.15183	NA	NA	99	NA	NA	NA	NA	NA	42.14285714
48	BIOD48	F	83	9	Mild	No	YES	0.7	0.03738	150	72.8	1.04	3.73	5	7	NA	NA	NA	115.6	NA	NA	0.2	0.01068	5.34	50.6	2.70204	30.7	1.63938	8.1	0.43254	9.7	0.51798	NA	NA	206	NA	NA	NA	NA	NA	153.5
49	BIOD49	M	78	8	Severe	No	YES	0.6	0.0309	67	30.9	0.99	NA	15	14	168	NA	31.1	NA	NA	NA	0.2	0.0103	5.15	36.5	1.87975	36.3	1.86945	17.1	0.88065	9.3	0.47895	NA	NA	NA	NA	NA	NA	NA	NA	181.5
50	BIOD50	F	58	6	Severe	No	YES	0.3	0.00915	110	NA	NA	NA	NA	NA	NA	NA	NA	NA	NA	NA	0.3	0.00915	3.05	38.4	1.1712	53.8	1.6409	3.6	0.1098	3.6	0.1098	NA	NA	NA	NA	NA	NA	NA	NA	179.3333333
51	BIOD51	F	63	7	Mild	No	YES	0.1	0.05432	117	21.9	0.6	NA	17.9	22	NA	NA	NA	NA	85	NA	0.1	0.05432	54.32	7.3	3.96536	88.9	48.29048	3.5	1.9012	0.1	0.05432	NA	NA	NA	NA	NA	NA	NA	NA	889
52	BIOD52	M	32	4	Mild	No	YES	0.4	0.02256	229	24.7	0.88	4.46	NA	19	NA	NA	4.2	146.1	92	NA	0.4	0.02256	5.64	63.6	3.58704	19	1.0716	11.3	0.63732	5.3	0.29892	NA	NA	43	NA	NA	NA	NA	NA	47.5
53	BIOD53	M	59	6	Severe	Si	YES	1.1	0.07854	146	28.6	1.4	NA	21	21	NA	NA	NA	NA	98	NA	1.1	0.07854	7.14	52.3	3.73422	32.4	2.31336	8.8	0.62832	4.3	0.30702	NA	NA	NA	NA	NA	NA	NA	NA	29.45454545
54	BIOD54	F	67	7	Mild	No	YES	0.8	0.09896	433	NA	0.45	3.9	10	NA	NA	NA	NA	13.8	NA	NA	0.5	0.06185	12.37	69.7	8.62189	19.7	2.43689	7.8	0.96486	1.5	0.18555	NA	NA	NA	NA	NA	NA	NA	NA	39.4
55	BIOD55	M	74	8	Severe	No	YES	0.3	0.02136	287	37.3	0.77	3.48	14	21	125	NA	130.4	1457.5	NA	NA	0.7	0.04984	7.12	65.9	4.69208	24	1.7088	8.8	0.62656	0.3	0.02136	NA	NA	NA	NA	NA	NA	NA	48	34.28571429
56	BIOD56	M	74	8	Severe	No	NO	0.5	0.02085	124	93	2.56	NA	NA	NA	NA	44.39	10	NA	91	NA	0.7	0.02919	4.17	62.3	2.59791	27.3	1.13841	8.2	0.34194	1.7	0.07089	NA	NA	NA	NA	NA	NA	NA	NA	39
57	BIOD57	F	75	8	Mild	No	YES	0.3	0.03054	314	131.2	6.65	NA	9	9	NA	NA	NA	NA	NA	NA	0.3	0.03054	10.18	74	7.5332	14.1	1.43538	9.7	0.98746	1.6	0.16288	NA	NA	150	NA	NA	NA	NA	NA	47
58	BIOD58	M	55	6	Mild	No	YES	0.3	0.02178	189	NA	0.92	NA	15	19	NA	NA	NA	226.1	117	NA	0.3	0.02178	7.26	64.8	4.70448	21.2	1.53912	10.5	0.7623	3.2	0.23232	NA	NA	NA	NA	NA	NA	NA	NA	70.66666667
59	BIOD59	M	56	6	Mild	No	YES	0.6	0.03174	239	NA	0.82	4.15	16	16	NA	NA	NA	83.24	NA	NA	0.2	0.01058	5.29	46.7	2.47043	41	2.1689	6.4	0.33856	5.3	0.28037	NA	NA	NA	NA	NA	NA	NA	NA	205
60	BIOD60	F	65	7	Mild	No	YES	0.5	0.04855	295	NA	1.07	3.46	9	13	NA	NA	NA	88.64	NA	NA	0.4	0.03884	9.71	59.7	5.79687	25.6	2.48576	10.7	1.03897	3.5	0.33985	NA	NA	NA	NA	NA	NA	NA	NA	64
61	BIOD61	F	70	8	Mild	No	YES	0.4	0.03208	320	NA	0.52	3.68	10	14	NA	NA	NA	40.01	NA	NA	0.2	0.01604	8.02	58	4.6516	27.3	2.18946	9.6	0.76992	4.7	0.37694	NA	NA	NA	NA	NA	NA	NA	NA	136.5
62	BIOD62	F	54	6	Mild	No	YES	0.4	0.03044	198	NA	0.52	4.13	14	16	NA	NA	NA	108.3	NA	NA	0.3	0.02283	7.61	25.5	1.94055	64.9	4.93889	7.8	0.59358	1.4	0.10654	NA	NA	NA	NA	NA	NA	NA	NA	216.3333333
63	BIOD63	M	43	5	Mild	No	YES	0.5	0.03645	155	NA	0.83	4.61	18	16	NA	NA	NA	87.3	NA	NA	0.4	0.02916	7.29	65.9	4.80411	20	1,458	8.4	0.61236	5.2	0.37908	NA	NA	NA	NA	NA	NA	NA	NA	50000
64	BIOD64	M	55	6	Mild	No	YES	1.2	81	207	NA	0.48	4.26	22	17	NA	NA	NA	127.3	NA	NA	0.1	0.00675	6.75	57.7	3.89475	23.3	1.57275	9.5	0.64125	8.3	0.56025	NA	NA	NA	NA	NA	NA	NA	NA	233
65	BIOD65	M	88	9	Mild	No	NO	0.6	0.02994	97	53.2	0.97	NA	NA	NA	NA	NA	20.2	NA	53	NA	1	0.0499	4.99	59.6	2.97404	15.2	0.75848	15.2	0.75848	8.4	0.41916	NA	NA	NA	NA	NA	NA	NA	NA	15.2
66	BIOD66	F	83	9	Mild	No	YES	0.8	0.06192	238	NA	0.7	NA	NA	NA	NA	NA	NA	NA	NA	NA	0.4	0.03096	7.74	45.3	3.50622	39.3	3.04182	10.6	0.82044	3.6	0.27864	NA	NA	NA	NA	NA	NA	NA	NA	98.25
67	BIOD67	M	46	5	Mild	No	YES	1.1	0.07667	202	22	0.93	NA	29	26	NA	NA	NA	NA	105	NA	0.1	0.00697	6.97	50.7	3.53379	34.3	2.39071	9.9	0.69003	3.9	0.27183	NA	NA	98	NA	NA	NA	NA	119	343
68	BIOD68	F	69	7	Severe	No	NO	0.3	0.03489	235	117.5	2.25	3.73	18.3	15	253	NA	NA	NA	NA	NA	0.7	0.08141	11.63	76.5	8.89695	15	1.7445	6.5	0.75595	1	0.1163	NA	NA	NA	NA	NA	NA	NA	NA	21.42857143
69	BIOD69	F	66	7	Mild	No	YES	0.4	0.0114	181	NA	0.35	NA	37	26	NA	NA	2.5	308.2	NA	NA	0	0	2.85	35.4	1.0089	50.2	1.4307	12.6	0.3591	1.4	0.0399	NA	NA	NA	NA	NA	NA	NA	NA	#¡DIV/0!
70	BIOD70	F	89	9	Severe	No	YES	0.2	0.01686	145	82	0.99	NA	17	21	NA	NA	NA	823.7	NA	NA	0.4	0.03372	8.43	79.6	6.71028	12.8	1.07904	6.3	0.53109	1.1	0.09273	NA	NA	NA	NA	NA	NA	NA	NA	32
71	BIOD71	F	61	7	Leve	No	YES	1	0.1066	729	41.9	0.91	NA	22	23	NA	NA	NA	NA	NA	NA	0.6	0.06396	10.66	54.6	5.82036	33.1	3.52846	7.1	0.75686	3.6	0.38376	NA	NA	270	NA	NA	NA	NA	NA	55.16666667
72	BIOD72	F	89	9	Mild	No	YES	0.4	0.02116	258	NA	1.07	NA	6.3	NA	NA	NA	3.1	99.2	NA	NA	0.4	0.02116	5.29	64.4	3.40676	21.4	1.13206	10.4	0.55016	3	0.1587	NA	NA	NA	NA	NA	NA	NA	NA	53.5
73	BIOD73	F	88	9	Severe	No	NO	0.5	43	181	NA	0.84	NA	38.4	NA	NA	NA	7.3	20.4	28	NA	0.2	0.0172	8.6	56.7	4.8762	32.3	2.7778	7.2	0.6192	3.1	0.2666	NA	NA	353	NA	NA	NA	NA	NA	161.5
74	BIOD74	F	75	8	Leve	No	YES	0.5	0.02905	226	NA	0.85	NA	NA	NA	NA	NA	NA	209.6	NA	NA	0.3	0.01743	5.81	47	2.7307	42.3	2.45763	7.7	0.44737	2.2	0.12782	NA	NA	118	NA	NA	NA	NA	NA	141
75	BIOD75	F	31	4	Mild	No	YES	0.4	0.03328	268	NA	0.8	NA	51	NA	NA	NA	4.9	42.2	NA	NA	0.5	0.0416	8.32	48.8	4.06016	40.1	3.33632	7.6	0.63232	2.6	0.21632	NA	NA	117	NA	NA	NA	NA	NA	80.2
76	BIOD76	F	98	10	Mild	No	YES	0.7	0.02926	211	111.5	NA	NA	NA	NA	NA	NA	NA	146.3	NA	NA	0	0	4.18	53.4	2.23212	33.5	1.4003	10	418	2.4	0.10032	NA	NA	NA	NA	NA	NA	NA	NA	#¡DIV/0!
77	BIOD77	M	63	7	Severe	No	NO	0.4	0.0184	157	137.2	10.44	3.95	6	12	NA	NA	6.4	357.1	NA	NA	0.4	0.0184	4.6	69.9	3.2154	19.1	0.8786	7.4	0.3404	2.8	0.1288	NA	NA	189	NA	NA	NA	NA	NA	47.75
78	BIOD78	F	53	6	Severe	No	NO	1	0.0513	186	125.7	7.25	4.11	6	9	NA	NA	17.6	203.4	NA	NA	0.6	0.03078	5.13	63.7	3.26781	24.2	1.24146	7.6	0.38988	2.9	0.14877	NA	NA	251	NA	NA	NA	NA	NA	40.33333333
79	BIOD79	F	63	7	Mild	No	YES	0.4	0.04172	157	122.5	8.99	3.6	6	9	NA	NA	5.2	434.5	NA	NA	1	0.1043	10.43	68	7.0924	22.4	2.33632	7.9	0.82397	0.3	0.03129	NA	NA	181	NA	NA	NA	NA	NA	22.4
80	BIOD80	F	59	6	Mild	No	YES	0.8	0.03824	236	26	0.88	NA	13	16	NA	NA	NA	NA	NA	NA	0.2	0.00956	4.78	49.2	2.35176	41.4	1.97892	6.9	0.32982	1.7	0.08126	NA	NA	81	NA	NA	NA	NA	NA	207
81	BIOD81	F	43	5	Mild	No	YES	0.7	0.0392	301	31.9	0.87	NA	11	13	NA	NA	NA	NA	NA	NA	0.4	0.0224	5.6	65.9	3.6904	23	1,288	6.8	0.3808	3.2	0.1792	NA	NA	102	NA	NA	NA	NA	NA	57500
82	BIOD82	F	39	4	Mild	No	YES	0.7	0.04774	177	26	0.77	NA	14	21	NA	NA	NA	NA	NA	NA	0.3	0.02046	6.82	60.9	4.15338	26.4	1.80048	7.9	0.53878	4.1	0.27962	NA	NA	125	NA	NA	NA	NA	NA	88
83	BIOD83	M	44	5	Severe	No	YES	0.8	0.03176	270	NA	NA	NA	36.3	27	NA	NA	0.5	NA	NA	NA	0.8	0.03176	3.97	60.3	2.39391	28	1.1116	9.1	0.36127	1	0.0397	NA	NA	NA	NA	NA	NA	NA	NA	35
84	BIOD84	M	79	8	Mild	No	YES	0.9	0.1125	318	NA	0.91	NA	41.9	30	NA	NA	NA	NA	NA	NA	0.5	0.0625	12.5	63.9	7.9875	20.6	2,575	12	1.5	2.1	0.2625	NA	NA	NA	NA	NA	NA	NA	NA	41200
85	BIOD85	F	90	10	Mild	No	YES	0.6	0.03186	257	68.3	1.69	3.64	10	18	NA	NA	NA	11.1	NA	NA	0.2	0.01062	5.31	40.7	2.16117	44.8	2.37888	10.7	0.56817	3	0.1593	NA	NA	263	NA	NA	NA	NA	NA	224
86	BIOD86	F	64	7	Mild	No	YES	NA	NA	NA	NA	0.7	NA	34	NA	NA	NA	NA	NA	NA	NA	NA	NA	NA	NA	NA	NA	NA	NA	NA	NA	NA	NA	NA	218	NA	NA	NA	NA	NA	#¡VALOR!
87	BIOD87	F	61	7	Severe	Si	NO	0.3	0.01161	201	41.8	1.02	NA	6.4	10	213	NA	26.1	NA	NA	NA	1.8	0.06966	3.87	63.3	2.44971	23.5	0.90945	10.6	0.41022	0.5	0.01935	NA	NA	150	NA	NA	NA	NA	NA	13.05555556
88	BIOD88	M	56	6	Severe	Si	YES	0.6	0.03972	274	NA	0.45	3.37	4	NA	NA	NA	NA	NA	NA	NA	0.2	0.01324	6.62	64.4	4.26328	24.2	1.60204	7.6	0.50312	3	0.1986	NA	NA	NA	NA	NA	NA	NA	NA	121
89	BIOD89	M	69	7	Mild	No	YES	0.6	0.05652	281	NA	1.08	NA	27	NA	NA	NA	NA	NA	NA	NA	0.3	0.02826	9.42	65	6,123	24.3	2.28906	7.9	0.74418	1.9	0.17898	NA	NA	106	NA	NA	NA	NA	NA	81
90	BIOD90	F	89	9	Mild	No	YES	0.9	0.05067	234	NA	0.96	NA	10	NA	NA	NA	NA	NA	NA	NA	0.2	0.01126	5.63	60.1	3.38363	28.2	1.58766	8.5	0.47855	2.1	0.11823	NA	NA	194	NA	NA	NA	NA	NA	141
91	BIOD91	F	84	9	Severe	No	YES	1.5	69	128	NA	0.66	4.53	46	47	NA	NA	0.4	312	35	NA	0.2	0.0092	4.6	61.7	2.8382	20.7	0.9522	9.6	0.4416	6.3	0.2898	NA	NA	181	NA	NA	NA	NA	NA	103.5
92	BIOD92	M	67	7	Mild	No	YES	0.7	0.04109	216	29.9	1.15	NA	12.8	NA	NA	NA	NA	NA	NA	NA	0.2	0.01174	5.87	46.3	2.71781	42.1	2.47127	8.7	0.51069	2	0.1174	NA	NA	81	NA	NA	NA	NA	NA	210.5
93	BIOD93	F	49	5	Mild	No	YES	1.3	0.06786	207	NA	0.79	NA	11	NA	NA	NA	NA	32.1	NA	NA	0.2	0.01044	5.22	47.2	2.46384	40	2,088	7.9	0.41238	3.4	0.17748	NA	NA	98	NA	NA	NA	NA	NA	200000
94	BIOD94	M	68	7	Severe	No	NO	0.5	0.0772	285	30	0.74	NA	NA	NA	NA	NA	NA	NA	125	NA	0.5	0.0772	15.44	81.9	12.64536	9.7	1.49768	6.9	1.06536	0.5	0.0772	NA	NA	NA	NA	NA	NA	NA	NA	19.4
95	BIOD95	M	74	8	Mild	No	YES	0.2	0.0163	161	31.8	1.06	4.3	16	25	194	NA	NA	NA	88	NA	0.2	0.0163	8.15	76.3	6.21845	14.7	1.19805	7.9	0.64385	0.7	0.05705	NA	NA	68	NA	NA	NA	NA	NA	73.5
96	BIOD96	M	93	10	Severe	No	NO	0.4	0.01968	185	56.1	0.77	NA	NA	NA	NA	NA	NA	NA	103	NA	1	0.0492	4.92	49	2.4108	39.2	1.92864	10	492	0.4	0.01968	NA	0.15	NA	NA	2.5	NA	NA	NA	39.2
97	BIOD97	F	71	8	Severe	No	YES	0.3	0.04485	284	73.4	1.12	NA	NA	NA	NA	NA	1.1	NA	107	NA	0.4	0.0598	14.95	64	9,568	31	4.6345	4.2	0.6279	0.1	0.01495	NA	0.03	NA	NA	1	NA	NA	NA	77.5
98	BIOD98	F	76	8	Severe	No	YES	0.6	0.0393	228	38	0.63	NA	10	NA	NA	NA	6	NA	122	NA	1.2	0.0786	6.55	58.3	3.81865	26.1	1.70955	11	0.7205	4	262	NA	NA	NA	NA	NA	NA	NA	NA	21.75
99	BIOD99	M	64	7	Severe	No	NO	0.2	0.04348	348	35.2	0.82	NA	NA	NA	NA	NA	NA	NA	106	NA	1	0.2174	21.74	86.5	18.8051	7.3	1.58702	5	1,087	0	0	NA	NA	NA	NA	NA	NA	NA	NA	7.3
100	BIOD100	M	77	8	Severe	No	NO	0.9	0.05103	226	102.2	9.82	4.08	5.1	13	NA	NA	6	43.5	NA	NA	0.2	0.01134	5.67	61.4	3.48138	19	1.0773	12.3	0.69741	6.2	0.35154	NA	NA	65	NA	NA	NA	NA	NA	95
101	BIOD101	M	47	5	Mild	No	YES	0.7	0.0504	253	112.2	13.5	4.25	12.4	16	NA	NA	1.8	90.1	NA	NA	0.3	0.0216	7.2	56.6	4.0752	29.9	2.1528	8.3	0.5976	4.2	0.3024	NA	NA	48	NA	NA	NA	NA	NA	99.66666667
102	BIOD102	F	52	6	Mild	No	YES	0.7	0.02807	264	33.6	0.98	NA	12.5	23	NA	NA	NA	NA	NA	NA	0.2	0.00802	4.01	43.8	1.75638	39.4	1.57994	9.2	0.36892	6.7	0.26867	NA	NA	79	NA	NA	NA	NA	NA	197
103	BIOD103	M	69	7	Severe	No	YES	0.9	0.13491	420	14	0.99	NA	NA	NA	NA	NA	25.26	NA	NA	NA	0.5	0.07495	14.99	67.5	10.11825	19.3	2.89307	7.5	1.12425	4.8	0.71952	NA	NA	NA	NA	NA	NA	NA	NA	38.6
104	BIOD104	F	85	9	Severe	No	YES	0.3	0.02211	305	44.8	0.66	NA	NA	NA	NA	NA	25.4	NA	NA	NA	0.3	0.02211	7.37	80.6	5.94022	13.8	1.01706	4.6	0.33902	0.4	0.02948	NA	NA	NA	NA	NA	NA	NA	NA	46
105	BIOD105	F	51	6	Mild	No	YES	0.7	0.03857	207	NA	0.71	NA	16	NA	NA	NA	NA	17.8	NA	NA	0.2	0.01102	5.51	35.4	1.95054	52.3	2.88173	8	0.4408	3.4	0.18734	NA	NA	NA	NA	NA	NA	NA	NA	261.5
106	BIOD106	F	28	3	Mild	No	YES	0.6	0.03054	353	NA	0.76	4.55	14	NA	NA	NA	1.5	24.6	NA	NA	0.2	0.01018	5.09	57.9	2.94711	29.7	1.51173	8.8	0.44792	2.8	0.14252	NA	NA	63	NA	NA	NA	NA	NA	148.5
107	BIOD107	F	92	10	Severe	No	YES	0.3	0.04695	373	NA	0.59	NA	26	NA	NA	NA	54.8	394.7	NA	NA	0.7	0.10955	15.65	88.1	13.78765	4.3	0.67295	5.9	0.92335	0.7	0.10955	NA	NA	134	NA	NA	NA	NA	NA	6.142857143
108	BIOD108	M	69	7	Severe	No	NO	0	0	117	76.4	1.51	NA	12	10	177	NA	6.1	NA	NA	NA	1.1	0.0506	4.6	58.7	2.7002	25.9	1.1914	12.8	0.5888	1.5	69	NA	NA	167	NA	NA	NA	NA	NA	23.54545455
109	BIOD109	F	53	6	Mild	No	YES	0.4	0.02204	233	NA	0.78	NA	16	21	NA	NA	4.7	38.7	NA	NA	0.2	0.01102	5.51	44.6	2.45746	44.1	2.42991	9.1	0.50141	1.6	0.08816	NA	NA	278	NA	NA	NA	NA	NA	220.5
110	BIOD110	M	75	8	Mild	No	YES	NA	NA	NA	64.7	1.01	NA	NA	NA	NA	NA	NA	NA	NA	NA	NA	NA	NA	NA	NA	NA	NA	NA	NA	NA	NA	NA	NA	NA	NA	NA	NA	NA	NA	#¡VALOR!
111	BIOD111	M	75	8	Severe	No	YES	0.9	0.05877	185	NA	1.18	NA	15.9	NA	NA	NA	NA	NA	NA	NA	0.2	0.01306	6.53	58	3.7874	27.7	1.80881	10.1	0.65953	3.1	0.20243	NA	NA	109	NA	NA	NA	NA	NA	138.5
112	BIOD112	F	93	10	Mild	No	YES	0.9	0.04779	290	NA	NA	NA	NA	NA	NA	NA	NA	NA	NA	NA	0.6	0.03186	5.31	32.3	1.71513	54.2	2.87802	7.5	0.39825	4.5	0.23895	NA	NA	NA	NA	NA	NA	NA	NA	90.33333333
113	BIOD113	M	67	7	Severe	No	YES	0.1	7	215	40.7	0.68	NA	NA	NA	NA	NA	NA	NA	69	NA	1.6	112	7	87.1	6,097	8.3	581	2.9	203	0	0	NA	NA	NA	NA	NA	121	97.9	NA	5.1875
114	BIOD114	M	88	9	Mild	No	YES	0.8	0.0504	123	55.2	1.09	NA	NA	NA	NA	162	7.1	NA	61	NA	0.8	0.0504	6.3	55.7	3.5091	26.7	1.6821	13.3	0.8379	2.7	0.1701	NA	NA	NA	NA	NA	NA	NA	NA	33.375
115	BIOD115	F	51	6	Mild	No	YES	0.8	0.07392	427	46	0.69	NA	NA	NA	NA	NA	0.2	NA	96	NA	0.3	0.02772	9.24	50.1	4.62924	31.1	2.87364	9.7	0.89628	8.3	0.76692	NA	NA	NA	NA	NA	NA	NA	105	103.6666667
116	BIOD116	F	75	8	Severe	No	YES	0.2	0.01078	180	20	0.71	NA	NA	NA	NA	NA	NA	NA	NA	NA	0.6	0.03234	5.39	80.9	4.36051	9.8	0.52822	7.2	0.38808	1.3	0.07007	NA	NA	NA	NA	NA	NA	NA	NA	16.33333333
117	BIOD117	F	85	9	Severe	No	YES	0.7	0.06923	202	35.6	1.02	NA	NA	NA	NA	NA	NA	NA	115	NA	0.7	0.06923	9.89	84.6	8.36694	8.5	0.84065	5.2	0.51428	0.3	0.02967	NA	NA	NA	NA	NA	NA	NA	NA	12.14285714
118	BIOD118	F	78	8	Severe	Si	YES	0.2	0.01674	235	39	0.68	NA	18	NA	NA	NA	3.3	NA	29	NA	0.5	0.04185	8.37	81.7	6.83829	13	1.0881	4.1	0.34317	1	0.0837	NA	NA	NA	NA	NA	NA	NA	NA	26
119	BIOD119	M	55	6	Severe	No	YES	0.8	0.04976	236	41.9	0.73	4.13	16.3	14	NA	NA	NA	NA	NA	NA	0.3	0.01866	6.22	36.8	2.28896	50.2	3.12244	10.3	0.64066	1.6	0.09952	NA	NA	134	NA	NA	NA	NA	NA	167.3333333
120	BIOD120	M	62	7	Mild	No	YES	0.8	0.04888	193	NA	0.95	NA	38	NA	NA	NA	NA	NA	NA	NA	0.2	0.01222	6.11	39	2.3829	46.3	2.82893	10.1	0.61711	3.6	0.21996	NA	NA	82	NA	NA	NA	NA	NA	231.5
121	BIOD121	M	47	5	Mild	No	YES	1.3	0.0715	270	NA	0.86	NA	16.5	23	NA	NA	NA	NA	NA	NA	0.2	11	5.5	45	2,475	41.5	2.2825	9.5	0.5225	2.5	0.1375	NA	NA	246	NA	NA	NA	NA	NA	0.2075
122	BIOD122	M	66	7	Mild	No	NO	0.5	0.0441	255	NA	0.83	NA	10.6	NA	NA	NA	NA	NA	NA	NA	0.3	0.02646	8.82	53.7	4.73634	33.6	2.96352	7.7	0.67914	4.2	0.37044	NA	NA	71	NA	NA	NA	NA	NA	112
123	BIOD123	M	80	9	Severe	No	NO	0.3	0.00921	85	32.7	1.12	NA	19	NA	NA	NA	NA	103.7	NA	NA	0.3	0.00921	3.07	46.6	1.43062	46.3	1.42141	2.9	0.08903	3.6	0.11052	NA	NA	77	NA	NA	NA	NA	NA	154.3333333
124	BIOD124	F	65	7	Mild	No	YES	0.4	0.02084	265	NA	0.51	NA	11	16	NA	NA	3.5	126.1	NA	NA	0.2	0.01042	5.21	48	2.5008	44.3	2.30803	5.4	0.28134	1.7	0.08857	NA	NA	87	NA	NA	NA	NA	NA	221.5
125	BIOD125	M	76	8	Severe	No	YES	0.7	0.04025	79	NA	0.87	4.05	16	NA	NA	NA	NA	90.3	NA	NA	0.2	0.0115	5.75	57.8	3.3235	31.8	1.8285	7.8	0.4485	1.7	0.09775	NA	NA	78	NA	NA	NA	NA	NA	159
126	BIOD126	F	71	8	Severe	No	YES	1	0.0389	166	26.2	0.71	NA	17	37	NA	NA	NA	NA	91	NA	0.5	0.01945	3.89	50.9	1.98001	23.4	0.91026	18.5	0.71965	5.7	0.22173	NA	NA	101	NA	NA	NA	NA	NA	46.8
127	BIOD127	F	67	7	Mild	No	YES	1	78	312	27.5	0.77	4.57	14	NA	NA	NA	NA	176.2	NA	NA	0.9	0.0702	7.8	66.7	5.2026	18.8	1.4664	10.5	819	2.1	0.1638	NA	NA	75	NA	NA	NA	NA	NA	20.88888889
128	BIOD128	F	89	9	Mild	No	YES	0.2	0.02748	215	110	1.61	NA	10	NA	NA	60.84	NA	NA	82	NA	0.4	0.05496	13.74	72.9	10.01646	14.9	2.04726	10.5	1.4427	1.5	0.2061	NA	NA	NA	NA	NA	NA	NA	NA	37.25
129	BIOD129	F	55	6	Leve	No	YES	0.6	0.05844	333	40.9	0.46	NA	7.1	10	NA	NA	132.8	193.6	NA	NA	0.4	0.03896	9.74	65.7	6.39918	22	2.1428	8.8	0.85712	2.5	0.2435	NA	NA	90	NA	NA	NA	NA	NA	55
130	BIOD130	M	36	4	Mild	No	YES	0.2	0.0124	210	NA	0.81	NA	19	18	NA	NA	1.2	NA	97	NA	0.2	0.0124	6.2	57.1	3.5402	26.6	1.6492	10.3	0.6386	5.6	0.3472	NA	NA	NA	NA	NA	NA	NA	NA	133
131	BIOD131	M	74	8	Mild	No	YES	0.3	0.02109	168	NA	0.91	NA	NA	19	NA	NA	NA	NA	NA	NA	0.3	0.02109	7.03	57.7	4.05631	29.2	2.05276	10.4	0.73112	2.1	0.14763	NA	NA	127	NA	NA	NA	NA	NA	97.33333333
132	BIOD132	M	55	6	Mild	No	YES	0.7	0.05159	95	NA	1.02	NA	25.2	24	NA	NA	NA	NA	NA	NA	0.3	0.02211	7.37	40.7	2.99959	48.8	3.59656	7.5	0.55275	2	0.1474	NA	NA	167	NA	NA	NA	NA	NA	162.6666667
133	BIOD133	F	66	7	Mild	No	YES	0.4	0.03096	271	NA	0.71	NA	9	15	NA	NA	6.9	23.3	NA	NA	0.5	0.0387	7.74	68	5.2632	23.1	1.78794	6.3	0.48762	1.7	0.13158	NA	NA	168	NA	NA	NA	NA	NA	46.2
134	BIOD134	M	90	10	Mild	No	YES	0.3	0.01935	206	37.1	1.25	NA	14	25	NA	NA	NA	NA	114	NA	0.5	0.03225	6.45	71.9	4.63755	15	0.9675	7.3	0.47085	5	0.3225	NA	NA	NA	NA	NA	NA	NA	NA	30
135	BIOD135	M	67	7	Mild	No	YES	0.6	0.06726	218	NA	0.62	4.28	10	NA	NA	NA	NA	NA	NA	NA	1	0.1121	11.21	59.2	6.63632	30.7	3.44147	5.6	0.62776	2.9	0.32509	NA	NA	137	NA	NA	NA	NA	NA	30.7
136	BIOD136	M	46	5	Mild	No	YES	0.4	0.01924	157	33.6	0.6	NA	21.1	18	NA	NA	NA	NA	NA	NA	0.6	0.02886	4.81	58.8	2.82828	31	1.4911	7.3	0.35113	1.9	0.09139	NA	NA	204	NA	NA	NA	NA	NA	51.66666667
137	BIOD137	F	30	4	Mild	No	YES	0.3	0.02181	313	11.2	NA	NA	NA	NA	NA	NA	NA	NA	NA	NA	0.3	0.02181	7.27	68.1	4.95087	23.1	1.67937	7	0.5089	1.2	0.08724	NA	NA	NA	NA	NA	NA	NA	NA	77
138	BIOD138	M	71	8	Severe	No	YES	1.1	0.04004	241	23.9	0.72	3.88	12.5	19	177	NA	NA	NA	NA	NA	0.3	0.01092	3.64	25.5	0.9282	59.9	2.18036	12.4	0.45136	0.8	0.02912	NA	NA	115	NA	NA	NA	NA	NA	199.6666667
139	BIOD139	F	53	6	Leve	No	YES	1	0.0414	196	34.9	0.68	NA	NA	24	NA	NA	NA	NA	NA	NA	0.2	0.00828	4.14	62.1	2.57094	28.5	1.1799	8	0.3312	0.2	0.00828	NA	NA	56	NA	NA	NA	NA	NA	142.5
140	BIOD140	M	80	9	Severe	No	NO	0.6	0.01914	51	NA	0.9	4.47	31	NA	NA	NA	NA	329.3	NA	NA	0.6	0.01914	3.19	38.9	1.24091	38.6	1.23134	19.7	0.62843	1.6	0.05104	NA	NA	NA	NA	NA	NA	NA	NA	64.33333333
141	BIOD141	F	75	8	Mild	No	YES	0.3	0.02691	478	NA	0.38	3.15	26	NA	NA	NA	NA	526.9	NA	NA	0.8	0.07176	8.97	63.8	5.72286	26.4	2.36808	6.1	0.54717	2.6	0.23322	NA	NA	NA	NA	NA	NA	NA	NA	33
142	BIOD142	F	81	9	Mild	No	YES	0.6	0.04692	137	NA	0.86	3.48	9	NA	NA	NA	NA	36	NA	NA	0.4	0.03128	7.82	51.6	4.03512	35.7	2.79174	8.1	0.63342	3.6	0.28152	NA	NA	NA	NA	NA	NA	NA	NA	89.25
143	BIOD143	M	62	7	Mild	No	YES	1.1	0.07304	224	NA	0.68	NA	34	NA	NA	NA	NA	NA	NA	NA	0.3	0.01992	6.64	62.7	4.16328	22.3	1.48072	9.5	0.6308	4.1	0.27224	NA	NA	66	NA	NA	NA	NA	NA	74.33333333
144	BIOD144	F	92	10	Mild	No	YES	0.9	0.04041	191	74.8	1.08	4.18	18	21	NA	NA	NA	NA	NA	NA	0.4	0.01796	4.49	48.9	2.19561	30.7	1.37843	15.8	0.70942	3.3	0.14817	NA	NA	181	NA	NA	NA	NA	NA	76.75
145	BIOD145	M	87	9	Severe	No	NO	0.4	0.03156	181	71.5	1.64	NA	NA	NA	NA	NA	NA	297.6	NA	NA	0.5	0.03945	7.89	58.8	4.63932	27.9	2.20131	9	0.7101	3.4	0.26826	NA	NA	NA	NA	NA	NA	NA	NA	55.8
146	BIOD146	M	75	8	Mild	No	YES	1	0.0513	185	NA	NA	NA	NA	NA	197	NA	NA	NA	NA	NA	0.2	0.01026	5.13	63.5	3.25755	24.2	1.24146	7.6	0.38988	3.5	0.17955	NA	NA	NA	NA	NA	NA	NA	60	121
147	BIOD147	F	87	9	Mild	No	NO	NA	NA	NA	29.8	0.79	3.64	63	64	NA	NA	4.1	247.5	NA	NA	NA	NA	NA	NA	NA	NA	NA	NA	NA	NA	NA	NA	NA	282	NA	NA	NA	NA	NA	#¡VALOR!
148	BIOD148	M	83	9	Mild	No	YES	1.1	0.0594	233	NA	0.73	3.62	11	NA	NA	NA	NA	154.5	NA	NA	0.2	0.0108	5.4	63	3,402	22.4	1.2096	9.8	0.5292	3.5	189	NA	NA	64	NA	NA	NA	NA	NA	112
149	BIOD149	M	65	7	Mild	No	YES	0.3	0.02787	246	NA	0.88	NA	52	NA	NA	NA	NA	NA	NA	NA	0.4	0.03716	9.29	47.7	4.43133	32.3	3.00067	17	1.5793	2.3	0.21367	NA	NA	178	NA	NA	NA	NA	NA	80.75
150	BIOD150	F	90	10	Severe	No	YES	0.5	0.09225	238	37	0.57	NA	15	NA	NA	NA	3.51	NA	58	NA	2	369	18.45	90.1	16.62345	5	0.9225	3.8	0.7011	0.6	0.1107	NA	NA	NA	NA	NA	50	90.3	NA	0.0025
151	BIOD151	F	86	9	Severe	No	NO	0.3	0.02364	164	112.1	1.32	NA	62	NA	NA	NA	2.5	NA	30	NA	0.5	0.0394	7.88	63.5	5.0038	27.8	2.19064	6.9	0.54372	1	0.0788	NA	NA	NA	NA	NA	NA	NA	NA	55.6
152	BIOD152	M	47	5	Mild	No	YES	0.4	0.04444	199	NA	0.62	3.72	14	13	NA	NA	NA	147.8	NA	NA	0.7	0.07777	11.11	61.9	6.87709	25.4	2.82194	9.4	1.04434	2.9	0.32219	NA	NA	NA	NA	NA	NA	NA	NA	36.28571429
153	BIOD153	F	49	5	Mild	No	YES	NA	NA	NA	NA	0.56	3.77	11	16	NA	NA	NA	17.14	NA	NA	NA	NA	NA	NA	NA	NA	NA	NA	NA	NA	NA	NA	NA	NA	NA	NA	NA	NA	NA	#¡VALOR!
154	BIOD154	F	37	4	Mild	No	YES	0.8	0.03816	247	31.4	0.63	NA	13.7	NA	NA	NA	NA	NA	NA	NA	0.2	0.00954	4.77	51.2	2.44224	34	1.6218	7.3	0.34821	6.5	0.31005	NA	NA	34	NA	NA	NA	NA	NA	170
155	BIOD155	M	71	8	Mild	No	YES	0.8	0.0508	210	NA	0.81	NA	15	23	NA	NA	NA	NA	NA	NA	0.2	0.0127	6.35	64.2	4.0767	21.7	1.37795	8.8	0.5588	4.3	0.27305	NA	NA	116	NA	NA	NA	NA	NA	108.5
156	BIOD156	M	81	9	Leve	No	YES	0.3	0.02607	89	NA	0.85	2.44	182.5	NA	NA	NA	84.4	NA	10	NA	0.7	0.06083	8.69	48	4.1712	43.8	3.80622	7.2	0.62568	0	0	NA	NA	NA	NA	NA	NA	NA	NA	62.57142857
157	BIOD157	F	93	10	Mild	No	NO	0.3	0.01977	185	NA	1.27	3.65	5	NA	NA	NA	NA	NA	NA	NA	0.5	0.03295	6.59	43.1	2.84029	44.3	2.91937	7.6	0.50084	4.2	0.27678	NA	NA	NA	NA	NA	NA	NA	NA	88.6
158	BIOD158	F	74	8	Mild	No	YES	0.6	0.02136	293	NA	NA	NA	NA	NA	NA	NA	NA	NA	NA	NA	5.6	0.19936	3.56	36.5	1.2994	39.6	1.40976	11.8	0.42008	5.9	0.21004	NA	NA	NA	NA	NA	NA	NA	NA	7.071428571
159	BIOD159	M	89	9	Severe	No	NO	0.6	0.03786	203	NA	1.02	NA	11	NA	NA	NA	NA	370	NA	NA	0.6	0.03786	6.31	59.6	3.76076	25.4	1.60274	9.2	0.58052	4.6	0.29026	NA	NA	NA	NA	NA	NA	NA	NA	42.33333333
160	BIOD160	M	64	7	Severe	No	YES	0.4	0.04264	165	69.3	1.52	4.42	23.2	26	NA	NA	4.9	748.3	NA	NA	0.6	0.06396	10.66	73.5	7.8351	15.3	1.63098	9.2	0.98072	1	0.1066	NA	NA	108	NA	NA	NA	NA	NA	25.5
161	BIOD161	F	53	6	Leve	No	YES	0.8	0.04112	181	37.1	0.67	4.31	35	62	168	NA	NA	NA	NA	NA	0.4	0.02056	5.14	52.3	2.68822	36	1.8504	8.9	0.45746	1.6	0.08224	NA	NA	492	NA	NA	NA	NA	NA	90
162	BIOD162	M	79	8	Severe	No	YES	0.2	0.0095	117	55.7	1	NA	10.6	24	166	20.5	0.9	279.5	NA	NA	0.2	0.0095	4.75	17.5	0.83125	62.1	2.94975	17.7	0.84075	2.3	0.10925	NA	NA	55	NA	NA	NA	NA	NA	310.5
163	BIOD163	F	90	10	Mild	No	YES	0.2	0.01688	246	80	1.58	NA	NA	NA	NA	NA	3	NA	88	NA	0.7	0.05908	8.44	89.2	7.52848	6.6	0.55704	3.9	0.32916	0.1	0.00844	NA	NA	NA	NA	NA	NA	NA	NA	9.428571429
164	BIOD164	M	52	6	Mild	No	YES	0.9	0.07668	181	NA	NA	NA	NA	NA	NA	NA	NA	NA	NA	NA	0.5	0.0426	8.52	58.6	4.99272	27.9	2.37708	10	852	2.1	0.17892	NA	NA	NA	NA	NA	NA	NA	NA	55.8
165	BIOD165	F	74	8	Severe	No	NO	0.1	0.07744	152	NA	0.74	NA	16.5	20	240	NA	NA	NA	117	NA	0.6	0.46464	77.44	5	3,872	84.6	65.51424	9.5	7.3568	0.2	0.15488	NA	NA	NA	NA	NA	NA	NA	NA	141
166	BIOD166	F	89	9	Severe	No	YES	1.2	108	207	91	1.49	3.24	10.3	14	NA	NA	14.1	132.6	NA	NA	0.3	27	9	59.5	5,355	25.4	2,286	6.4	576	7.2	648	NA	NA	179	NA	NA	NA	NA	NA	84.66666667
167	BIOD167	M	57	6	Mild	No	YES	0.9	0.05832	187	35.5	1.26	NA	NA	NA	NA	NA	NA	62.9	NA	NA	0.6	0.03888	6.48	61.6	3.99168	24.2	1.56816	10.8	0.69984	1.9	0.12312	NA	NA	NA	NA	NA	NA	NA	NA	40.33333333
168	BIOD168	M	89	9	Mild	No	YES	1	0.0512	139	NA	0.76	NA	12	NA	NA	NA	NA	NA	NA	NA	0.2	0.01024	5.12	47	2.4064	34.6	1.77152	11.1	0.56832	6.1	0.31232	NA	NA	65	NA	NA	NA	NA	NA	173
169	BIOD169	M	28	3	Mild	No	YES	0.4	0.02088	253	NA	NA	NA	NA	NA	NA	NA	NA	NA	NA	NA	0.2	0.01044	5.22	66.5	3.4713	28.5	1.4877	4	0.2088	0.4	0.02088	NA	NA	NA	NA	NA	NA	NA	NA	142.5
170	BIOD170	M	84	9	Severe	No	NO	0.5	0.06355	274	NA	1.06	4.4	6.9	NA	NA	NA	NA	262.1	NA	NA	0.6	0.07626	12.71	86.1	10.94331	8.2	1.04222	2.9	0.36859	1.7	0.21607	NA	NA	155	NA	NA	NA	NA	NA	13.66666667
171	BIOD171	F	54	6	Mild	No	YES	0.4	0.02864	286	53	0.87	NA	18.1	15	NA	NA	0.9	102.3	120	NA	0.3	0.02148	7.16	41.9	3.00004	47.5	3,401	7.4	0.52984	2.5	179	NA	NA	NA	NA	NA	NA	NA	NA	158333.3333
172	BIOD172	M	73	8	Severe	Si	NO	0.9	0.06921	222	NA	1.01	4.49	40	NA	NA	NA	NA	NA	NA	NA	0.5	0.03845	7.69	51.8	3.98342	32.8	2.52232	9.6	0.73824	4.4	0.33836	NA	NA	123	NA	NA	NA	NA	NA	65.6
173	BIOD173	M	80	9	Severe	No	YES	0.3	0.02142	200	NA	0.93	NA	43.4	41	NA	NA	1.7	NA	NA	NA	0.1	0.00714	7.14	61.3	4.37682	26.3	1.87782	9.1	0.64974	2.9	0.20706	NA	NA	NA	NA	NA	NA	NA	NA	263
174	BIOD174	F	55	6	Leve	No	YES	0.8	0.03904	258	26.6	0.85	4.7	25	NA	NA	NA	NA	179.2	NA	NA	0.2	0.00976	4.88	50.8	2.47904	35.7	1.74216	9.6	0.46848	2.9	0.14152	NA	NA	65	NA	NA	NA	NA	NA	178.5
175	BIOD175	F	83	9	Mild	No	YES	0.3	0.02286	275	33.9	0.59	4.37	8.6	14	NA	NA	NA	46.7	NA	NA	0.1	0.00762	7.62	37.9	2.88798	49.9	3.80238	11.8	0.89916	0	0	NA	NA	65	NA	NA	NA	NA	NA	499
176	BIOD176	M	23	3	Mild	No	YES	0.3	0.01092	263	35.7	0.86	NA	NA	NA	NA	NA	NA	NA	NA	NA	0.3	0.01092	3.64	47.5	1,729	37.9	1.37956	8.8	0.32032	5.2	0.18928	NA	NA	NA	NA	NA	NA	NA	NA	126.3333333
177	BIOD177	F	71	8	Mild	No	YES	0.6	0.06402	361	40	0.59	NA	NA	NA	NA	NA	15.2	NA	99	440	0.4	0.04268	10.67	67.3	7.18091	22	2.3474	8.8	0.93896	1.3	0.13871	NA	NA	NA	NA	NA	NA	NA	NA	55
178	BIOD178	F	58	6	Mild	No	YES	0.8	0.04	194	32.5	0.75	NA	29.7	34	NA	NA	NA	NA	NA	NA	0.2	0.01	5	55.8	2.79	33.8	1.69	7.8	0.39	1.6	0.08	NA	NA	375	NA	NA	NA	NA	NA	169
179	BIOD179	M	53	6	Severe	No	YES	0.5	54	354	NA	0.72	NA	26	19	NA	NA	NA	NA	NA	NA	0.5	54	10.8	67.9	7.3332	15.4	1.6632	10.8	1.1664	4.9	0.5292	NA	NA	134	NA	NA	NA	NA	NA	0.0308
180	BIOD180	M	38	4	Severe	Si	YES	0.5	0.03305	250	NA	1.06	NA	37	NA	NA	NA	NA	NA	NA	NA	0.3	0.01983	6.61	52	3.4372	38.4	2.53824	6.5	0.42965	2.3	0.15203	NA	NA	133	NA	NA	NA	NA	NA	128
181	BIOD181	F	88	9	Severe	No	NO	0.6	0.05874	290	74.7	1.82	4.02	NA	NA	242	NA	40.3	505.2	NA	940	0.3	0.02937	9.79	68.7	6.72573	22	2.1538	8.4	0.82236	0	0	NA	NA	143	NA	NA	NA	NA	NA	73.33333333
182	BIOD182	F	78	8	Severe	No	NO	NA	NA	NA	NA	NA	NA	NA	NA	NA	NA	NA	NA	4	NA	NA	NA	NA	NA	NA	NA	NA	NA	NA	NA	NA	NA	NA	NA	NA	NA	NA	NA	NA	#¡VALOR!
183	BIOD183	F	88	9	Severe	No	YES	0.1	0.00912	134	192	2.38	NA	48	85	NA	93.49	NA	NA	84	NA	0.3	0.02736	9.12	87.5	7.98	4.7	0.42864	7.7	0.70224	0	0	NA	NA	NA	NA	NA	NA	NA	NA	15.66666667
184	BIOD184	F	28	3	Mild	No	YES	0.2	0.0192	117	33	0.66	NA	NA	NA	NA	NA	10.7	NA	NA	NA	0.3	0.0288	9.6	78.4	7.5264	10.3	0.9888	10.8	1.0368	0	0	NA	0.05	NA	NA	NA	NA	NA	NA	34.33333333
185	BIOD185	F	82	9	Severe	No	YES	0.6	0.04284	197	34.2	0.77	NA	NA	NA	NA	NA	9.9	NA	NA	NA	0.1	0.00714	7.14	69.3	4.94802	19.9	1.42086	6.7	0.47838	3.4	0.24276	NA	NA	NA	NA	NA	NA	NA	NA	199
186	BIOD186	M	62	7	Mild	No	YES	0.5	0.04115	221	NA	NA	NA	NA	NA	NA	NA	NA	NA	120	NA	0.4	0.03292	8.23	56.2	4.62526	31.2	2.56776	5.6	0.46088	6.1	0.50203	NA	NA	NA	NA	NA	NA	NA	NA	78
187	BIOD187	F	32	4	Mild	No	YES	0.8	0.0512	224	NA	0.58	NA	10.9	NA	NA	NA	NA	NA	NA	NA	0.2	0.0128	6.4	53	3,392	32.2	2.0608	10.8	0.6912	3	192	NA	NA	44	NA	NA	NA	NA	NA	161
188	BIOD188	M	71	8	Severe	Si	YES	0.6	0.04086	204	37.3	1.02	NA	21.6	27	NA	NA	NA	NA	95	NA	0.3	0.02043	6.81	67.4	4.58994	23.6	1.60716	6.9	0.46989	1.2	0.08172	NA	NA	94	NA	NA	NA	NA	118	78.66666667
189	BIOD189	F	78	8	Mild	No	YES	0.7	0.06846	287	NA	1.16	3.73	9	NA	NA	NA	NA	68.5	NA	NA	0.4	0.03912	9.78	60.3	5.89734	23	2.2494	9.1	0.88998	6.5	0.6357	NA	NA	143	NA	NA	NA	NA	NA	57.5
190	BIOD190	F	76	8	Severe	No	YES	NA	NA	NA	28.7	0.57	NA	NA	NA	NA	NA	NA	NA	NA	NA	NA	NA	NA	NA	NA	NA	NA	NA	NA	NA	NA	NA	NA	NA	NA	NA	NA	NA	NA	#¡VALOR!
191	BIOD191	F	84	9	Severe	No	YES	0.1	0.00791	190	69.6	0.87	NA	NA	NA	NA	NA	NA	NA	NA	NA	0.6	0.04746	7.91	82	6.4862	15.5	1.22605	1.8	0.14238	0	0	NA	NA	NA	NA	NA	NA	NA	NA	25.83333333
192	BIOD192	F	26	3	Mild	No	YES	0.7	0.05152	234	36.6	0.82	NA	17	37	NA	NA	NA	NA	NA	NA	0.1	0.00736	7.36	67.2	4.94592	22.6	1.66336	7.6	0.55936	1.8	0.13248	NA	NA	105	NA	NA	NA	NA	NA	226
193	BIOD193	M	75	8	Severe	No	NO	0.7	0.05838	163	47	1.04	NA	NA	NA	NA	NA	NA	NA	42	NA	0.7	0.05838	8.34	67.1	5.59614	22.1	1.84314	9	0.7506	1.1	0.09174	NA	NA	NA	NA	NA	NA	NA	NA	31.57142857
194	BIOD194	M	75	8	Severe	No	YES	0.9	0.07677	253	NA	0.69	4.47	16	17	NA	NA	NA	807.8	NA	NA	0.4	0.03412	8.53	57.4	4.89622	29	2.4737	9	0.7677	3.3	0.28149	NA	NA	NA	NA	NA	NA	NA	NA	72.5
195	BIOD195	F	47	5	Mild	No	YES	0.7	0.04046	263	41.9	0.78	4.45	5	10	154	NA	NA	NA	NA	NA	0.3	0.01734	5.78	58.2	3.36396	28.2	1.62996	9	0.5202	3.6	0.20808	NA	NA	39	NA	NA	NA	NA	72	94
196	BIOD196	F	42	5	Mild	No	YES	2.1	0.05061	187	24.7	0.83	NA	26	31	250	NA	NA	NA	NA	NA	0.4	0.00964	2.41	39.4	0.94954	27.8	0.66998	21.6	0.52056	8.7	0.20967	NA	NA	NA	NA	NA	NA	NA	NA	69.5
197	BIOD197	F	57	6	Severe	No	YES	0.3	0.02574	230	60.6	1.65	3.87	11	17	NA	NA	14.2	576	NA	NA	0.8	0.06864	8.58	80	6,864	12.4	1.06392	5.9	0.50622	0.6	0.05148	NA	NA	166	NA	NA	NA	NA	NA	15.5
198	BIOD198	M	68	7	Severe	No	YES	1.5	0.15555	206	NA	0.98	NA	5	12	NA	NA	NA	NA	NA	NA	0.3	0.03111	10.37	68.1	7.06197	22.2	2.30214	5.1	0.52887	2.8	0.29036	NA	NA	132	NA	NA	NA	NA	NA	74
199	BIOD199	M	75	8	Mild	No	YES	0.7	0.03948	286	27.6	1.02	4.31	11	11	189	NA	NA	120.4	NA	NA	0.2	0.01128	5.64	53.9	3.03996	33	1.8612	9.9	0.55836	2.3	0.12972	NA	NA	NA	NA	NA	NA	NA	NA	165
200	BIOD200	M	51	6	Severe	No	YES	NA	NA	NA	NA	0.61	NA	18.5	NA	NA	NA	NA	371.1	NA	NA	NA	NA	NA	NA	NA	NA	NA	NA	NA	NA	NA	NA	NA	102	NA	NA	NA	NA	NA	#¡VALOR!
201	BIOD201	F	85	9	Mild	No	YES	0.9	0.05247	258	NA	0.72	3.65	6.1	NA	NA	NA	NA	96.3	NA	NA	0.2	0.01166	5.83	59.1	3.44553	29.2	1.70236	8.4	0.48972	2.2	0.12826	NA	NA	NA	NA	NA	NA	NA	NA	146
202	BIOD202	F	88	9	Mild	No	YES	0.6	0.03996	171	NA	0.62	3.43	6.4	NA	NA	NA	NA	18.8	NA	NA	0.3	0.01998	6.66	48.8	3.25008	35.3	2.35098	12.9	0.85914	2.1	0.13986	NA	NA	NA	NA	NA	NA	NA	NA	117.6666667
203	BIOD203	F	94	10	Severe	No	YES	NA	NA	NA	58.9	1.63	3.08	NA	NA	NA	NA	35.2	154.6	NA	NA	NA	NA	NA	NA	NA	NA	NA	NA	NA	NA	NA	NA	NA	68	NA	NA	NA	NA	NA	#¡VALOR!
204	BIOD204	F	36	4	Mild	No	YES	0.4	0.03036	118	NA	NA	NA	NA	NA	NA	NA	NA	NA	117	NA	0.8	0.06072	7.59	66.1	5.01699	21.6	1.63944	9.4	0.71346	1.7	0.12903	NA	NA	NA	NA	NA	NA	NA	NA	27
205	BIOD205	F	85	9	Severe	No	NO	1	0.0702	327	NA	0.86	4.26	13.2	NA	NA	NA	NA	NA	NA	NA	0.3	0.02106	7.02	46.8	3.28536	42.9	3.01158	7.1	0.49842	1.9	0.13338	NA	NA	NA	NA	NA	NA	NA	NA	143
206	BIOD206	F	94	10	Severe	No	NO	0.9	0.06273	271	NA	NA	NA	NA	NA	NA	NA	NA	NA	NA	NA	0.3	0.02091	6.97	53	3.6941	34.9	2.43253	7.3	0.50881	3.6	0.25092	NA	NA	NA	NA	NA	NA	NA	NA	116.3333333
207	BIOD207	F	88	9	Severe	No	NO	1.3	0.06929	143	NA	NA	NA	NA	NA	NA	NA	NA	NA	NA	NA	0.4	0.02132	5.33	61.7	3.28861	25.3	1.34849	9.4	0.50102	1.9	0.10127	NA	NA	NA	NA	NA	NA	NA	NA	63.25
208	BIOD208	M	77	8	Severe	No	NO	0.8	0.05064	131	NA	NA	NA	NA	NA	NA	NA	NA	NA	NA	NA	0.5	0.03165	6.33	67.6	4.27908	17.2	1.08876	9.3	0.58869	4.6	0.29118	NA	NA	NA	NA	NA	NA	NA	NA	34.4
209	BIOD209	M	37	4	Mild	No	YES	1.2	0.07176	135	38	1.01	4.94	25	28	NA	NA	NA	412.8	99	NA	0.3	0.01794	5.98	58	3.4684	29.6	1.77008	7.5	0.4485	3.7	0.22126	NA	NA	47	NA	NA	NA	NA	NA	98.66666667
210	BIOD210	M	61	7	Mild	No	YES	0.4	0.0196	217	29	0.87	NA	24	24	NA	NA	NA	165.8	89	NA	0.2	0.0098	4.9	58	2,842	30	1.47	9.6	0.4704	2	98	NA	NA	59	NA	NA	NA	NA	NA	150
211	BIOD211	M	61	7	Mild	No	YES	1	0.0206	137	27.1	0.64	NA	NA	NA	NA	NA	NA	NA	80	NA	0.5	0.0103	2.06	59.2	1.21952	18.9	0.38934	17.5	0.3605	2.9	0.05974	NA	NA	NA	NA	NA	NA	NA	NA	37.8
212	BIOD212	F	50	6	Mild	No	YES	0.8	0.04224	283	27.8	0.7	NA	15	18	NA	NA	1	59.3	108	NA	0.2	0.01056	5.28	45.9	2.42352	39.8	2.10144	8.9	0.46992	4.4	0.23232	NA	NA	NA	NA	NA	NA	NA	NA	199
213	BIOD213	F	87	9	Mild	No	YES	0.9	0.06858	273	NA	0.74	NA	5	12	134	NA	6.4	385.2	NA	NA	0.3	0.02286	7.62	56.7	4.32054	27.8	2.11836	10.8	0.82296	3.5	0.2667	NA	NA	NA	NA	NA	NA	NA	NA	92.66666667
214	BIOD214	F	65	7	Mild	No	YES	1.1	0.05016	144	NA	0.73	NA	12	19	NA	NA	NA	NA	NA	NA	0.2	0.00912	4.56	41	1.8696	42.3	1.92888	12.3	0.56088	3.1	0.14136	NA	NA	71	NA	NA	NA	NA	NA	211.5
215	BIOD215	F	54	6	Mild	No	YES	0.6	0.04806	304	32.8	0.61	NA	28.5	NA	NA	NA	7.3	NA	NA	NA	0.4	0.03204	8.01	45.6	3.65256	43.1	3.45231	8.1	0.64881	2.2	0.17622	NA	NA	329	NA	NA	NA	NA	171	107.75
216	BIOD216	M	93	10	Mild	No	YES	0.7	0.0392	289	NA	0.88	NA	12.4	NA	NA	NA	18.5	286.7	NA	NA	0.7	0.0392	5.6	67.3	3.7688	21.1	1.1816	8.9	0.4984	1.3	0.0728	NA	NA	71	NA	NA	NA	NA	NA	30.14285714
217	BIOD217	M	84	9	Severe	No	YES	0.8	0.08016	303	NA	1.29	4.21	11.9	NA	NA	NA	4.6	142.9	NA	NA	0.5	0.0501	10.02	65	6,513	21.3	2.13426	8.8	0.88176	3.6	0.36072	NA	NA	165	NA	NA	NA	NA	NA	42.6
218	BIOD218	F	96	10	Severe	No	NO	0.3	0.01806	221	NA	1.45	3.46	4	NA	NA	NA	19.2	NA	NA	NA	0.7	0.04214	6.02	52	3.1304	26.1	1.57122	14.6	0.87892	6.3	0.37926	NA	NA	NA	NA	NA	NA	NA	NA	37.28571429
219	BIOD219	M	88	9	Severe	No	YES	0.9	0.05922	195	39	0.7	3.65	15	16	NA	NA	14.4	603.3	87	NA	0.5	0.0329	6.58	60.6	3.98748	25.4	1.67132	10	658	2.6	0.17108	NA	NA	NA	NA	NA	NA	NA	NA	50.8
220	BIOD220	F	55	6	Mild	No	YES	0.6	0.04002	310	28.1	0.71	NA	45	35	NA	NA	NA	NA	NA	NA	0.3	0.02001	6.67	61.9	4.12873	29.8	1.98766	6.7	0.44689	0.7	0.04669	NA	NA	284	NA	NA	NA	NA	NA	99.33333333
221	BIOD221	F	48	5	Mild	No	YES	0.7	0.03227	337	28.8	0.73	4.19	46.4	34	253	NA	NA	NA	NA	NA	0.7	0.03227	4.61	81.1	3.73871	10.6	0.48866	5.6	0.25816	1.3	0.05993	NA	NA	116	NA	NA	NA	NA	NA	15.14285714
222	BIOD222	M	64	7	Mild	No	YES	0.6	0.0294	190	38.8	1.12	NA	22	25	194	NA	NA	276.9	NA	NA	0.2	0.0098	4.9	47.7	2.3373	32.7	1.6023	10.4	0.5096	8.4	0.4116	NA	NA	82	NA	NA	NA	NA	NA	163.5
223	BIOD223	F	21	3	Mild	No	YES	0.4	28	262	20.8	0.65	NA	12.9	17	NA	NA	NA	NA	NA	NA	0.3	21	7	56.6	3,962	32.9	2,303	6.9	483	2.9	203	NA	NA	50	NA	NA	NA	NA	NA	109.6666667
224	BIOD224	F	35	4	Leve	No	YES	0.8	0.03984	198	23.9	0.75	NA	14	13	NA	NA	NA	29.7	NA	NA	0.2	0.00996	4.98	56.9	2.83362	26.7	1.32966	10.8	0.53784	4.6	0.22908	NA	NA	34	NA	NA	NA	NA	NA	133.5
225	BIOD225	M	84	9	Severe	No	NO	0.2	0.01052	195	34.7	1.55	3.95	NA	NA	NA	NA	15.3	NA	NA	NA	0	0	5.26	52.4	2.75624	35	1,841	7.6	0.39976	4.8	0.25248	NA	NA	NA	NA	NA	NA	NA	NA	#¡DIV/0!
226	BIOD226	M	83	9	Mild	No	YES	0.7	0.03164	130	NA	0.88	NA	29	NA	NA	NA	NA	NA	NA	NA	0.2	0.00904	4.52	49.1	2.21932	36.1	1.63172	11.7	0.52884	2.2	0.09944	NA	NA	48	NA	NA	NA	NA	NA	180.5
227	BIOD227	F	94	10	Mild	No	NO	0.4	0.02696	228	NA	0.69	NA	NA	NA	NA	NA	NA	NA	NA	NA	0.4	0.02696	6.74	62.9	4.23946	23.4	1.57716	10.5	0.7077	2.4	0.16176	NA	NA	NA	NA	NA	NA	NA	NA	58.5
228	BIOD228	F	54	6	Mild	No	YES	1.1	0.05115	335	25.6	0.88	4.67	51.7	42	NA	NA	0.6	NA	111	NA	0.2	0.0093	4.65	48.4	2.2506	35.9	1.66935	11.8	0.5487	2.6	0.1209	NA	NA	41	NA	NA	NA	NA	NA	179.5
229	BIOD229	M	45	5	Mild	No	YES	0.9	0.04932	174	NA	0.93	NA	100.3	NA	NA	NA	NA	NA	NA	NA	0.4	0.02192	5.48	50.7	2.77836	35	1,918	9.7	0.53156	3.3	0.18084	NA	NA	178	NA	NA	NA	NA	NA	87500
230	BIOD230	F	45	5	Mild	No	YES	0.6	0.03924	269	NA	0.72	NA	9	NA	NA	NA	NA	NA	NA	NA	0.2	0.01308	6.54	38.4	2.51136	50.9	3.32886	7	0.4578	2.9	0.18966	NA	NA	NA	NA	NA	NA	NA	NA	254.5
231	BIOD231	F	79	8	Mild	No	YES	0.6	0.02922	368	NA	0.81	NA	7	NA	NA	NA	2.2	15.2	105	NA	0.2	0.00974	4.87	41.1	2.00157	40	1,948	11.5	0.56005	6.6	0.32142	NA	NA	68	NA	NA	NA	NA	NA	200000
232	BIOD232	M	90	10	Mild	No	NO	0.8	0.03968	135	NA	0.83	NA	6	NA	NA	NA	NA	NA	NA	NA	0.4	0.01984	4.96	52.8	2.61888	33.9	1.68144	8.7	0.43152	3.4	0.16864	NA	NA	84	NA	NA	NA	NA	NA	84.75
233	BIOD233	M	84	9	Severe	No	YES	NA	NA	NA	66.4	1.34	NA	NA	NA	NA	NA	16.2	NA	NA	NA	NA	NA	NA	NA	NA	NA	NA	NA	NA	NA	NA	NA	NA	NA	NA	NA	NA	NA	NA	#¡VALOR!
234	BIOD234	F	95	10	Mild	No	YES	0.6	0.0306	188	NA	0.96	NA	9	NA	NA	NA	NA	NA	NA	NA	0.2	0.0102	5.1	49.4	2.5194	35.5	1.8105	8.2	0.4182	6.1	0.3111	NA	NA	106	NA	NA	NA	NA	NA	177.5
235	BIOD235	F	56	6	Mild	No	YES	0.5	0.0488	274	42.9	0.88	4.57	13.3	14	240	NA	NA	NA	NA	NA	0.3	0.02928	9.76	54	5.2704	36.8	3.59168	7.1	0.69296	1.3	0.12688	NA	NA	98	NA	NA	NA	NA	NA	122.6666667
236	BIOD236	F	57	6	Mild	No	YES	0.8	0.06848	348	NA	0.76	4.83	15.1	23	NA	NA	1.4	NA	NA	NA	0.4	0.03424	8.56	32	2.7392	50.1	4.28856	8.9	0.76184	7.8	0.66768	NA	NA	NA	NA	NA	NA	NA	NA	125.25
237	BIOD237	F	59	6	Mild	No	YES	NA	NA	NA	NA	NA	NA	14	NA	NA	NA	NA	NA	NA	NA	NA	NA	NA	NA	NA	NA	NA	NA	NA	NA	NA	NA	NA	NA	NA	NA	NA	NA	NA	#¡VALOR!
238	BIOD238	F	92	10	Severe	No	NO	0.5	0.0543	226	43	0.92	NA	NA	NA	NA	NA	47	NA	94	NA	0.2	0.02172	10.86	65.2	7.08072	24.7	2.68242	6.5	0.7059	3.1	0.33666	NA	NA	NA	NA	NA	NA	NA	NA	123.5
239	BIOD239	F	54	6	Mild	No	YES	0.9	0.03861	282	NA	0.8	NA	28.8	NA	NA	NA	0.8	NA	NA	NA	0.2	0.00858	4.29	44.8	1.92192	44.3	1.90047	7.2	0.30888	2.6	0.11154	NA	NA	114	NA	NA	NA	NA	NA	221.5
240	BIOD240	F	51	6	Mild	No	YES	0.9	0.04941	253	NA	0.61	NA	45	36.8	NA	NA	3.65	NA	NA	NA	0.4	0.02196	5.49	41.1	2.25639	46.4	2.54736	8.6	0.47214	2.6	0.14274	NA	NA	NA	NA	NA	NA	NA	NA	116
241	BIOD241	F	74	8	Mild	No	YES	0.6	0.04014	184	NA	0.75	NA	13.5	NA	NA	NA	NA	140.8	NA	NA	0.3	0.02007	6.69	54.1	3.61929	36.2	2.42178	6.4	0.42816	2.4	0.16056	NA	NA	77	NA	NA	NA	NA	NA	120.6666667
242	BIOD242	F	71	8	Severe	No	YES	0.6	0.03108	305	29	0.85	4.32	19	22.2	203	NA	NA	NA	NA	NA	0.2	0.01036	5.18	27.9	1.44522	58.7	3.04066	11.6	0.60088	1	0.0518	NA	NA	190.9	NA	NA	NA	NA	105	293.5
243	BIOD243	F	88	9	Mild	No	YES	1.2	0.0702	292	40.5	0.69	NA	14.6	29.4	NA	NA	NA	NA	106	NA	0.5	0.02925	5.85	60.9	3.56265	22.4	1.3104	12.1	0.70785	2.9	0.16965	NA	NA	NA	NA	NA	NA	NA	NA	44.8
244	BIOD244	F	94	10	Severe	No	NO	0.7	0.06027	320	NA	0.72	3.76	8.7	NA	NA	NA	16.91	166.8	NA	NA	0.5	0.04305	8.61	79.8	6.87078	9.5	0.81795	7.4	0.63714	2.1	0.18081	NA	NA	59.8	NA	NA	NA	NA	NA	19
245	BIOD245	M	72	8	Severe	No	YES	0.3	0.0276	336	NA	0.98	NA	35.4	NA	NA	NA	NA	NA	108	NA	0.2	0.0184	9.2	33.9	3.1188	52.5	4.83	9.5	874	3.6	0.3312	NA	NA	NA	NA	NA	NA	NA	NA	262.5
246	BIOD246	F	84	9	Mild	No	YES	0.6	0.0294	320	71.9	0.96	3.8	8	NA	NA	NA	1	70.6	NA	NA	0.2	0.0098	4.9	54.7	2.6803	28.6	1.4014	11.6	0.5684	4.3	0.2107	NA	NA	129	NA	NA	NA	NA	NA	143
247	BIOD247	F	64	7	Mild	No	YES	NA	NA	NA	NA	0.76	NA	16.3	20	NA	NA	NA	NA	NA	NA	NA	NA	NA	NA	NA	NA	NA	NA	NA	NA	NA	NA	NA	68.6	NA	NA	NA	NA	NA	#¡VALOR!
248	BIOD248	F	49	5	Mild	No	YES	0.8	0.03776	234	52.6	0.5	NA	NA	NA	NA	NA	NA	NA	NA	NA	0.2	0.00944	4.72	52.4	2.47328	35.8	1.68976	8.5	0.4012	2.3	0.10856	NA	NA	NA	NA	NA	NA	NA	NA	179
249	BIOD249	F	84	9	Mild	No	YES	NA	NA	NA	48	0.99	NA	NA	NA	NA	NA	NA	64.8	NA	NA	NA	NA	NA	NA	NA	NA	NA	NA	NA	NA	NA	NA	NA	NA	NA	NA	NA	NA	NA	#¡VALOR!
250	BIOD250	M	59	6	Mild	No	YES	0.5	0.05535	249	NA	0.77	NA	14	NA	NA	NA	NA	NA	NA	NA	0.3	0.03321	11.07	64.1	7.09587	23.8	2.63466	9.5	1.05165	1.8	0.19926	NA	NA	104	NA	NA	NA	NA	NA	79.33333333
251	BIOD251	F	97	10	Mild	No	YES	0.3	0.01755	239	NA	0.91	NA	6.4	NA	NA	NA	NA	NA	NA	NA	0.3	0.01755	5.85	51.7	3.02445	35.7	2.08845	8.4	0.4914	3.6	0.2106	NA	NA	147	NA	NA	NA	NA	NA	119
252	BIOD252	F	71	8	Severe	No	NO	0.5	0.03675	221	NA	NA	NA	NA	NA	NA	NA	NA	NA	NA	NA	0.3	0.02205	7.35	60.6	4.4541	29.4	2.1609	6.3	0.46305	2.9	0.21315	NA	NA	NA	NA	NA	NA	NA	NA	98
253	BIOD253	M	52	6	Severe	Si	YES	1	0.0487	179	25.1	0.91	NA	37.1	26	197	NA	NA	NA	NA	NA	0.4	0.01948	4.87	57.1	2.78077	21.6	1.05192	14.4	0.70128	5.5	0.26785	NA	NA	NA	NA	NA	NA	NA	NA	54
254	BIOD254	F	75	8	Severe	No	YES	0.6	0.05358	320	NA	0.98	NA	12	NA	NA	NA	NA	NA	NA	NA	0.3	0.02679	8.93	56.7	5.06331	28.6	2.55398	9	0.8037	4.8	0.42864	NA	NA	75	NA	NA	NA	NA	NA	95.33333333
255	BIOD255	M	62	7	Mild	No	YES	0.4	0.0268	169	38.7	0.68	4.7	159	95	NA	NA	NA	NA	100	NA	0.3	0.0201	6.7	55.6	3.7252	33.3	2.2311	7.9	0.5293	2.5	0.1675	NA	NA	66	NA	NA	NA	NA	NA	111
256	BIOD256	F	86	9	Mild	No	YES	1	0.0612	139	39.2	0.8	3.87	11.2	17.9	NA	NA	NA	NA	NA	NA	0.2	0.01224	6.12	39.4	2.41128	46.2	2.82744	7	0.4284	6.2	0.37944	NA	NA	229	NA	NA	NA	NA	NA	231
257	BIOD257	F	69	7	Severe	No	YES	0.9	0.05769	348	NA	1.06	NA	21.7	NA	NA	NA	NA	43.5	NA	NA	0.2	0.01282	6.41	47.5	3.04475	39.2	2.51272	7.8	0.49998	4.4	0.28204	NA	NA	173	NA	NA	NA	NA	NA	196
258	BIOD258	F	90	10	Severe	No	YES	0.4	0.03216	340	26.7	0.5	NA	NA	NA	NA	NA	NA	NA	120	NA	0.4	0.03216	8.04	80.9	6.50436	10.8	0.86832	6.6	0.53064	0.9	0.07236	NA	NA	NA	NA	NA	NA	NA	NA	27
259	BIOD259	M	25	3	Mild	No	YES	0.5	0.03755	197	40.2	1	NA	21	23	NA	NA	NA	NA	114	NA	0.4	0.03004	7.51	41.4	3.10914	47.1	3.53721	8.3	0.62333	2.3	0.17273	NA	NA	NA	NA	NA	NA	NA	NA	117.75
260	BIOD260	M	27	3	Mild	No	YES	1.7	0.10115	213	30	0.86	NA	29.2	41.4	NA	NA	3.2	246.1	NA	NA	0.2	0.0119	5.95	45.2	2.6894	24.2	1.4399	12.9	0.76755	15.8	0.9401	NA	NA	68.7	NA	NA	NA	NA	NA	121
261	BIOD261	M	74	8	Severe	No	YES	0.7	0.04081	154	NA	1.15	3.29	11	NA	NA	NA	0.5	227.8	NA	NA	0.2	0.01166	5.83	37.9	2.20957	52	3.0316	7	0.4081	2.2	0.12826	NA	NA	54	NA	NA	NA	NA	NA	260
262	BIOD262	F	74	8	Mild	No	YES	1.8	0.07902	233	NA	1.2	3.59	12.3	NA	NA	NA	0.9	257.9	NA	NA	0.5	0.02195	4.39	47.4	2.08086	33.9	1.48821	11.8	0.51802	4.6	0.20194	NA	NA	NA	NA	NA	NA	NA	NA	67.8
263	BIOD263	F	69	7	Mild	No	YES	0.8	0.05648	281	NA	NA	NA	NA	NA	NA	NA	NA	NA	NA	NA	0.1	0.00706	7.06	52.3	3.69238	36.7	2.59102	10.1	0.71306	0	0	NA	NA	NA	NA	NA	NA	NA	NA	367
264	BIOD264	F	91	10	Mild	No	YES	1.2	0.06984	348	NA	1.1	3.28	7.4	NA	NA	NA	NA	252.1	NA	NA	1	0.0582	5.82	55.4	3.22428	27.3	1.58886	8.4	0.48888	6.7	0.38994	NA	NA	NA	NA	NA	NA	NA	NA	27.3
265	BIOD265	F	87	9	Severe	No	NO	0.4	0.01808	210	NA	0.46	NA	7.5	NA	NA	NA	NA	NA	NA	NA	0.4	0.01808	4.52	51.5	2.3278	37.8	1.70856	8.8	0.39776	1.1	0.04972	NA	NA	174	NA	NA	NA	NA	NA	94.5
266	BIOD266	F	89	9	Mild	No	YES	0.7	0.0378	188	NA	0.85	NA	11	NA	NA	NA	NA	81.6	NA	NA	0.2	0.0108	5.4	52.4	2.8296	33.3	1.7982	9.3	0.5022	4.1	0.2214	NA	NA	NA	NA	NA	NA	NA	NA	166.5
267	BIOD267	F	94	10	Leve	No	YES	0.6	0.02922	135	50	1.15	NA	7	NA	NA	NA	0.2	NA	80	NA	0.4	0.01948	4.87	61.4	2.99018	29.6	1.44152	8.4	0.40908	0	0	NA	NA	NA	266	NA	NA	NA	NA	74
268	BIOD268	M	80	9	Mild	No	NO	0.2	0.00902	189	NA	0.92	NA	11.2	15	NA	NA	NA	433.7	NA	NA	5.1	0.23001	4.51	30.7	1.38457	36.1	1.62811	27.5	1.24025	0.4	0.01804	NA	NA	127.4	NA	NA	NA	NA	NA	7.078431373
269	BIOD269	F	51	6	Mild	No	YES	0.5	0.0217	202	36.5	0.55	NA	24.4	23	NA	NA	NA	NA	NA	NA	0.2	0.00868	4.34	41.4	1.79676	42.9	1.86186	12.7	0.55118	2.3	0.09982	NA	NA	66	NA	NA	NA	NA	NA	214.5
270	BIOD270	F	77	8	Mild	No	YES	0.5	0.0203	207	NA	NA	NA	NA	NA	NA	NA	NA	NA	94	NA	0.2	0.00812	4.06	34.3	1.39258	53.9	2.18834	7.9	0.32074	3.2	0.12992	NA	NA	NA	NA	NA	NA	NA	NA	269.5
271	BIOD271	M	85	9	Mild	No	YES	0.9	0.04815	103	44	1.2	NA	27	45	NA	NA	NA	NA	NA	NA	0.2	0.0107	5.35	53.3	2.85155	29.2	1.5622	12.1	0.64735	4.3	0.23005	NA	NA	NA	NA	NA	NA	NA	NA	146
272	BIOD272	M	82	9	Mild	No	YES	0.6	0.04128	202	55.9	1.4	NA	NA	NA	NA	NA	NA	NA	105	NA	0.6	0.04128	6.88	67	4.6096	19.6	1.34848	10.6	0.72928	1.6	0.11008	NA	NA	NA	NA	NA	NA	NA	NA	32.66666667
273	BIOD273	F	47	5	Mild	No	YES	0.8	0.03784	241	23	0.57	NA	14.3	15.5	NA	NA	NA	NA	94	NA	0.2	0.00946	4.73	52.6	2.48798	34.5	1.63185	8.9	0.42097	3	0.1419	NA	NA	NA	NA	NA	NA	NA	NA	172.5
274	BIOD274	M	57	6	Severe	No	YES	NA	NA	NA	NA	NA	NA	17.5	NA	NA	NA	NA	NA	NA	NA	NA	NA	NA	NA	NA	NA	NA	NA	NA	NA	NA	NA	NA	104	NA	NA	NA	NA	NA	#¡VALOR!
275	BIOD275	F	38	4	Mild	No	YES	0.5	0.0276	394	NA	0.7	NA	15	21	NA	NA	NA	NA	NA	NA	0.2	0.01104	5.52	44.6	2.46192	45.5	2.5116	6.7	0.36984	2.5	138	NA	NA	118	NA	NA	NA	NA	NA	227.5
276	BIOD276	M	71	8	Mild	No	NO	0.7	0.0532	208	NA	0.47	NA	6.8	NA	NA	NA	NA	NA	82	NA	0.1	0.0076	7.6	68.6	5.2136	20.3	1.5428	7.5	0.57	2.8	0.2128	NA	NA	84.2	NA	NA	NA	NA	NA	203
277	BIOD277	F	82	9	Mild	No	YES	0.4	0.04532	229	25	0.81	NA	10	NA	NA	NA	123	NA	93	NA	0.2	0.02266	11.33	75.9	8.59947	13.6	1.54088	7.8	0.88374	2.3	0.26059	NA	NA	NA	NA	NA	NA	NA	NA	68
278	BIOD278	M	54	6	Mild	No	YES	1	0.0496	231	NA	NA	NA	NA	NA	NA	NA	NA	NA	111	NA	0.2	0.00992	4.96	51.8	2.56928	35.9	1.78064	6.5	0.3224	4.6	0.22816	NA	NA	NA	293	NA	NA	NA	NA	179.5
279	BIOD279	F	37	4	Mild	No	YES	0.4	0.02756	262	NA	0.73	NA	12.1	NA	NA	NA	0.7	43.4	NA	NA	0.1	0.00689	6.89	46.8	3.22452	44.4	3.05916	6.1	0.42029	2.2	0.15158	NA	NA	NA	NA	NA	NA	NA	NA	444
280	BIOD280	F	56	6	Severe	No	YES	0.4	0.02996	182	29.6	0.52	4.19	32	16	216	NA	NA	NA	NA	NA	8.7	0.65163	7.49	59	4.4191	22.4	1.67776	9.1	0.68159	0.4	0.02996	NA	NA	NA	NA	NA	NA	NA	NA	2.574712644
281	BIOD281	M	89	9	Severe	No	NO	0.2	0.0111	94	NA	1.52	NA	NA	NA	NA	NA	NA	NA	NA	NA	0.4	0.0222	5.55	56.2	3.1191	21.6	1.1988	9	0.4995	12.6	0.6993	NA	NA	NA	NA	NA	NA	NA	NA	54
282	BIOD282	M	69	7	Mild	No	YES	0.4	0.0228	136	NA	1.36	3.61	13.2	NA	NA	NA	NA	633.2	NA	NA	0.5	0.0285	5.7	66.3	3.7791	21.4	1.2198	7.9	0.4503	3.5	0.1995	NA	NA	NA	NA	NA	NA	NA	NA	42.8
283	BIOD283	F	49	5	Leve	No	YES	1.2	0.07212	237	NA	0.73	NA	24	NA	NA	NA	NA	133.9	NA	NA	0.2	0.01202	6.01	41	2.4641	45.8	2.75258	5.5	0.33055	6.3	0.37863	NA	NA	337	NA	NA	NA	NA	NA	229
284	BIOD284	F	70	8	Severe	Si	YES	0.4	0.02252	293	28	0.68	NA	NA	NA	NA	NA	1.4	NA	NA	NA	0.7	0.03941	5.63	38.4	2.16192	47.2	2.65736	9.9	0.55737	3.4	0.19142	NA	NA	NA	NA	NA	NA	NA	NA	67.42857143
285	BIOD285	M	89	9	Severe	No	NO	0.9	0.0576	150	NA	NA	NA	NA	NA	NA	NA	NA	NA	NA	NA	0.2	0.0128	6.4	55.3	3.5392	31.6	2.0224	8.4	0.5376	3.6	0.2304	NA	NA	NA	NA	NA	NA	NA	NA	158
286	BIOD286	F	48	5	Mild	No	YES	0.8	0.03768	260	NA	0.74	NA	13	NA	NA	NA	0.3	39.4	NA	NA	0.2	0.00942	4.71	42.1	1.98291	44.8	2.11008	11	0.5181	1.1	0.05181	NA	NA	119	NA	NA	NA	NA	NA	224
287	BIOD287	M	74	8	Mild	No	YES	1.1	0.06281	232	NA	0.81	NA	17.2	NA	NA	NA	NA	NA	NA	NA	0.2	0.01142	5.71	47.4	2.70654	35.4	2.02134	11.7	0.66807	4.2	0.23982	NA	NA	53.8	NA	NA	NA	NA	NA	177
288	BIOD288	F	88	9	Mild	No	YES	0.5	0.0515	409	66.8	0.9	3.41	8	NA	NA	NA	22.21	228.4	NA	NA	0.9	0.0927	10.3	68.4	7.0452	12	1,236	7.4	0.7622	10.8	1.1124	NA	NA	83.3	NA	NA	NA	NA	NA	13333.33333
289	BIOD289	F	87	9	Mild	No	YES	0.6	0.03246	149	48.3	1.21	NA	8.8	13	NA	NA	NA	143	91	NA	0.4	0.02164	5.41	53	2.8673	36	1.9476	7.8	0.42198	2.2	0.11902	NA	NA	222.1	NA	NA	NA	NA	NA	90
290	BIOD290	M	82	9	Mild	No	YES	0.7	0.03969	228	NA	0.79	NA	8	NA	NA	NA	7.7	73	NA	NA	0.4	0.02268	5.67	55.1	3.12417	30.5	1.72935	10.8	0.61236	2.5	0.14175	NA	NA	NA	NA	NA	NA	NA	NA	76.25
291	BIOD291	M	58	6	Severe	No	YES	1.8	0.08046	142	46.8	1.27	4.2	14.2	28.4	NA	NA	0.2	134.9	NA	NA	0.2	0.00894	4.47	53.1	2.37357	25.7	1.14879	10.5	0.46935	8.7	0.38889	NA	NA	122.3	NA	NA	NA	NA	NA	128.5
292	BIOD292	F	41	5	Mild	No	YES	0.5	0.05075	396	44.8	0.68	4.69	25	18	NA	NA	2.4	NA	NA	NA	0.5	0.05075	10.15	60.2	6.1103	31	3.1465	7.8	0.7917	0	0	NA	NA	158	NA	NA	NA	NA	NA	62
293	BIOD293	M	67	7	Mild	No	YES	NA	NA	NA	NA	NA	NA	24.2	30.8	NA	NA	NA	NA	NA	NA	NA	NA	NA	NA	NA	NA	NA	NA	NA	NA	NA	NA	NA	68.1	NA	NA	NA	NA	NA	#¡VALOR!
294	BIOD294	F	42	5	Severe	No	YES	0.4	0.02924	246	NA	NA	NA	NA	NA	NA	NA	NA	NA	NA	NA	0.5	0.03655	7.31	66.2	4.83922	22.7	1.65937	8.1	0.59211	2.1	0.15351	NA	NA	NA	NA	NA	NA	NA	NA	45.4
295	BIOD295	F	93	10	Mild	No	NO	0.6	0.05184	200	NA	NA	NA	NA	NA	NA	NA	NA	NA	NA	NA	0.5	0.0432	8.64	66.4	5.73696	24.2	2.09088	6.9	0.59616	1.4	0.12096	NA	NA	NA	NA	NA	NA	NA	NA	48.4
296	BIOD296	M	59	6	Mild	No	YES	NA	NA	NA	NA	0.98	NA	21	21	NA	NA	NA	NA	NA	NA	NA	NA	NA	NA	NA	NA	NA	NA	NA	NA	NA	NA	NA	59	NA	NA	NA	NA	NA	#¡VALOR!
297	BIOD297	F	69	7	Mild	No	YES	0.2	0.02528	178	31.6	0.8	NA	12	NA	NA	9.54	161.4	NA	85	NA	0.4	0.05056	12.64	56.4	7.12896	31.5	3.9816	11	1.3904	0.5	0.0632	NA	NA	NA	NA	NA	NA	NA	NA	78.75
298	BIOD298	M	41	5	Severe	No	YES	0.6	0.05076	311	28	0.85	NA	44	NA	NA	NA	7	NA	117	NA	0.4	0.03384	8.46	56.2	4.75452	29.1	2.46186	10.4	0.87984	3.7	0.31302	NA	NA	NA	NA	NA	NA	NA	NA	72.75
299	BIOD299	F	62	7	Mild	No	YES	0.7	0.05243	281	NA	0.81	NA	16.4	18	NA	NA	NA	NA	NA	NA	0.5	0.03745	7.49	51.7	3.87233	36.3	2.71887	8	0.5992	2.8	0.20972	NA	NA	133	NA	NA	NA	NA	NA	72.6
300	BIOD300	M	60	7	Mild	No	YES	0.5	0.02825	169	29	0.93	NA	36	NA	NA	NA	1	NA	106	NA	0.2	0.0113	5.65	65.6	3.7064	25.3	1.42945	6.5	0.36725	2.1	0.11865	NA	NA	NA	NA	NA	NA	NA	NA	126.5
301	BIOD301	M	55	6	Mild	No	YES	1.4	0.06188	181	40.1	0.74	3.79	19.5	22	NA	NA	NA	NA	NA	NA	0.2	0.00884	4.42	31.9	1.40998	44.1	1.94922	8.8	0.38896	13.6	0.60112	NA	NA	79	NA	NA	NA	NA	NA	220.5
302	BIOD302	F	91	10	Mild	No	YES	0.4	0.02676	217	NA	1.48	NA	NA	NA	NA	NA	NA	NA	NA	NA	0.1	0.00669	6.69	64.9	4.34181	24.1	1.61229	6.9	0.46161	3.6	0.24084	NA	NA	NA	NA	NA	NA	NA	NA	241
303	BIOD303	F	63	7	Mild	No	YES	1.1	0.06105	288	NA	0.96	NA	16	NA	NA	NA	NA	NA	NA	NA	0.4	0.0222	5.55	45.8	2.5419	41.4	2.2977	8.1	0.44955	3.2	0.1776	NA	NA	NA	NA	NA	NA	NA	NA	103.5
304	BIOD304	M	69	7	Mild	No	YES	NA	NA	NA	NA	0.84	NA	15.4	NA	NA	NA	NA	NA	NA	NA	NA	NA	NA	NA	NA	NA	NA	NA	NA	NA	NA	NA	NA	87.2	NA	NA	NA	NA	NA	#¡VALOR!
305	BIOD305	F	76	8	Severe	Si	YES	0.4	0.03656	282	NA	0.82	NA	13.4	NA	NA	NA	NA	92.8	NA	NA	0.2	0.01828	9.14	48.4	4.42376	38.4	3.50976	9.1	0.83174	3.5	0.3199	NA	NA	183.1	NA	NA	NA	NA	NA	192
306	BIOD306	M	78	8	Mild	No	YES	NA	NA	NA	155.6	1.9	NA	38.7	34	NA	NA	6.5	NA	NA	NA	NA	NA	NA	NA	NA	NA	NA	NA	NA	NA	NA	NA	NA	64	NA	NA	NA	NA	NA	#¡VALOR!
307	BIOD307	M	87	9	Severe	No	YES	0.4	0.06352	254	NA	1.08	NA	12.6	NA	NA	NA	NA	NA	NA	NA	1	0.1588	15.88	75.2	11.94176	12.7	2.01676	6.2	0.98456	4.5	0.7146	NA	NA	132.6	NA	NA	NA	NA	25	12.7
308	BIOD308	F	83	9	Mild	No	YES	0.4	0.03164	196	NA	0.94	NA	21.7	NA	NA	NA	NA	NA	NA	NA	0.4	0.03164	7.91	63.6	5.03076	27.3	2.15943	6.7	0.52997	1.6	0.12656	NA	NA	NA	NA	NA	NA	NA	NA	68.25
309	BIOD309	M	49	5	Leve	No	YES	0.3	0.01911	275	32.5	0.82	3.93	19.3	26.3	NA	NA	NA	105	98	NA	0.3	0.01911	6.37	57.1	3.63727	23.5	1.49695	13.8	0.87906	5	0.3185	NA	NA	92.7	NA	NA	NA	NA	NA	78.33333333
310	BIOD310	M	63	7	Mild	No	YES	1	0.1092	416	28	1.18	2.27	6	NA	255	NA	NA	619.1	NA	NA	0.8	0.08736	10.92	53	5.7876	20	2,184	8.3	0.90636	16.9	1.84548	NA	NA	72	NA	NA	NA	NA	NA	25000
311	BIOD311	M	65	7	Severe	No	YES	NA	NA	NA	NA	NA	NA	NA	NA	NA	NA	NA	NA	NA	NA	NA	NA	NA	NA	NA	NA	NA	NA	NA	NA	NA	NA	NA	NA	NA	NA	53	NA	NA	#¡VALOR!
312	BIOD312	F	52	6	Severe	No	YES	0.6	0.03252	191	41.3	0.77	4.05	11	16	NA	NA	NA	NA	NA	NA	0.4	0.02168	5.42	62.2	3.37124	21.6	1.17072	8.7	0.47154	6.5	0.3523	NA	NA	157	NA	NA	NA	NA	NA	54
313	BIOD313	M	78	8	Severe	No	NO	NA	NA	NA	65.1	1.16	3.67	17.5	17	213	NA	164.3	NA	NA	NA	NA	NA	NA	NA	NA	NA	NA	NA	NA	NA	NA	NA	NA	79	NA	NA	NA	NA	NA	#¡VALOR!
314	BIOD314	F	43	5	Mild	No	YES	0.9	0.04923	205	NA	0.89	NA	23.8	25.4	NA	NA	0.2	NA	90	NA	0.2	0.01094	5.47	50.7	2.77329	37.1	2.02937	9.1	0.49777	2	0.1094	NA	NA	NA	NA	NA	NA	NA	142	185.5
315	BIOD315	M	62	7	Leve	No	YES	0.5	0.04165	264	NA	0.74	NA	25	NA	NA	NA	NA	27.8	NA	NA	0.2	0.01666	8.33	46.7	3.89011	41.3	3.44029	9.6	0.79968	1.7	0.14161	NA	NA	109	NA	NA	NA	NA	NA	206.5
316	BIOD316	F	90	10	Mild	No	YES	0.7	0.03899	210	30.2	0.61	3.82	12.3	16.5	NA	NA	NA	NA	NA	NA	0.2	0.01114	5.57	50.7	2.82399	35	1.9495	8.6	0.47902	4.8	0.26736	NA	NA	55.7	NA	NA	NA	NA	NA	175
317	BIOD317	F	73	8	Severe	Si	YES	1.1	0.06996	278	77.2	1.48	4.26	NA	NA	NA	NA	NA	NA	NA	NA	0	0	6.36	38.7	2.46132	46.5	2.9574	7.4	0.47064	6.3	0.40068	NA	NA	NA	NA	NA	NA	NA	NA	#¡DIV/0!
318	BIOD318	F	89	9	Mild	No	YES	NA	NA	NA	NA	0.64	NA	18	17	NA	NA	NA	NA	NA	NA	NA	NA	NA	NA	NA	NA	NA	NA	NA	NA	NA	NA	NA	158	NA	NA	NA	NA	NA	#¡VALOR!
319	BIOD319	F	81	9	Mild	No	YES	0.2	0.01192	227	46.8	0.82	3.75	28	28	NA	NA	NA	24.6	NA	NA	0.3	0.01788	5.96	64.2	3.82632	24.7	1.47212	8.6	0.51256	2	0.1192	NA	NA	95	NA	NA	NA	NA	NA	82.33333333
320	BIOD320	F	94	10	Severe	No	YES	0.5	0.06025	392	71	1.24	NA	NA	NA	NA	NA	NA	NA	42	NA	0.7	0.08435	12.05	82.9	9.98945	8.4	1.0122	7.4	0.8917	0.8	0.0964	NA	NA	NA	NA	NA	NA	NA	NA	12
321	BIOD321	F	91	10	Mild	No	YES	0.2	0.01656	182	47.9	0.93	3.59	NA	NA	NA	NA	84.03	257.6	NA	NA	0.4	0.03312	8.28	73.4	6.07752	15.6	1.29168	10.3	0.85284	0.1	0.00828	NA	NA	NA	NA	NA	NA	NA	NA	39
322	BIOD322	F	84	9	Severe	No	YES	0.9	0.07713	364	NA	0.63	NA	10.2	NA	NA	NA	NA	NA	NA	NA	0.2	0.01714	8.57	67.4	5.77618	20.9	1.79113	9.8	0.83986	0.8	0.06856	NA	NA	NA	NA	NA	NA	NA	NA	104.5
323	BIOD323	M	62	7	Severe	No	YES	0.3	0.01197	138	25.4	0.91	4.25	17	26	NA	NA	35.7	NA	100	NA	0.3	0.01197	3.99	70.4	2.80896	17.5	0.69825	11	0.4389	0.5	0.01995	NA	NA	110	NA	NA	NA	NA	NA	58.33333333
324	BIOD324	M	91	10	Severe	No	NO	0.3	0.02949	235	73	1.76	NA	NA	NA	NA	NA	29.9	NA	106	NA	0.5	0.04915	9.83	83.8	8.23754	9.2	0.90436	4.6	0.45218	2.1	0.20643	NA	NA	NA	NA	NA	NA	NA	NA	18.4
325	BIOD325	F	52	6	Mild	No	YES	0.8	0.04176	328	32.9	0.7	4.54	14.7	18	NA	NA	7	34.8	96	NA	0.2	0.01044	5.22	62.3	3.25206	26.4	1.37808	9.2	0.48024	1.1	0.05742	NA	NA	NA	NA	NA	NA	NA	NA	132
326	BIOD326	M	73	8	Mild	No	YES	0.3	0.01791	184	NA	0.7	3.55	10	14	NA	NA	NA	273.7	NA	NA	0.2	0.01194	5.97	48.2	2.87754	36.9	2.20293	10.1	0.60297	4.5	0.26865	NA	NA	NA	NA	NA	NA	NA	NA	184.5
327	BIOD327	F	83	9	Mild	No	YES	0.2	0.01072	212	NA	0.87	NA	NA	NA	NA	NA	NA	NA	NA	NA	0.2	0.01072	5.36	70.7	3.78952	16	0.8576	11.4	0.61104	1.5	0.0804	NA	NA	NA	NA	NA	NA	NA	NA	80
328	BIOD328	F	96	10	Severe	No	YES	1.2	0.12636	329	NA	1.04	3.66	9.1	NA	NA	NA	NA	NA	NA	NA	0.4	0.04212	10.53	60.1	6.32853	26	2.7378	5.8	0.61074	6.5	0.68445	NA	NA	NA	NA	NA	NA	NA	NA	65
329	BIOD329	M	58	6	Mild	No	NO	0.5	0.0319	221	41.3	0.79	NA	13.7	13	NA	NA	NA	NA	NA	NA	0.6	0.03828	6.38	75	4,785	14.3	0.91234	8.8	0.56144	0.8	0.05104	NA	NA	138	NA	NA	NA	NA	NA	23.83333333
330	BIOD330	F	20	3	Mild	No	YES	0.2	0.01132	518	NA	0.64	NA	85.4	90	NA	NA	23	NA	NA	NA	0.5	0.0283	5.66	74.4	4.21104	19.6	1.10936	4.1	0.23206	1.2	0.06792	NA	NA	NA	NA	NA	NA	NA	NA	39.2
331	BIOD331	F	38	4	Mild	No	YES	0.6	0.05112	289	20	0.59	NA	23	NA	NA	NA	13	NA	102	NA	0.2	0.01704	8.52	64.6	5.50392	17.8	1.51656	6.3	0.53676	10.7	0.91164	NA	NA	NA	NA	NA	NA	NA	NA	89
332	BIOD332	F	55	6	Mild	No	YES	1	0.0575	223	NA	0.76	NA	18.8	22	NA	NA	0.6	77	NA	NA	0	0	5.75	49.5	2.84625	37.4	2.1505	7.1	0.40825	5	0.2875	NA	NA	NA	NA	NA	NA	NA	NA	#¡DIV/0!
333	BIOD333	M	86	9	Mild	No	YES	1.1	0.04114	196	37.5	1.08	4.06	10.2	13.8	NA	NA	NA	305	NA	NA	0.3	0.01122	3.74	68.4	2.55816	11.5	0.4301	13.1	0.48994	5.6	0.20944	NA	NA	53.2	NA	NA	NA	NA	NA	38.33333333
334	BIOD334	F	69	7	Severe	No	YES	1.2	0.06984	316	NA	0.73	NA	20.4	NA	NA	NA	NA	NA	107	NA	0.2	0.01164	5.82	60.5	3.5211	27	1.5714	8.9	0.51798	2.2	0.12804	NA	NA	NA	535	NA	NA	NA	NA	135
335	BIOD335	F	83	9	Severe	No	YES	1.1	0.07216	204	26.5	0.59	NA	NA	NA	NA	NA	15.96	313.5	NA	NA	0.5	0.0328	6.56	59.6	3.90976	25	1.64	10.4	0.68224	3.4	0.22304	NA	NA	NA	NA	NA	NA	NA	NA	50
336	BIOD336	F	64	7	Mild	No	YES	0.9	0.03969	197	NA	0.82	NA	13.4	NA	NA	NA	NA	293.7	NA	NA	0.2	0.00882	4.41	28.9	1.27449	56	2.4696	12	0.5292	2	0.0882	NA	NA	55.1	NA	NA	NA	NA	NA	280
337	BIOD337	F	56	6	Mild	No	YES	0.9	0.03159	253	31.8	0.72	NA	13.1	16	NA	NA	NA	124.3	97	NA	0	0	3.51	53	1.8603	31.6	1.10916	13.1	0.45981	1.4	0.04914	NA	NA	34	NA	NA	NA	NA	NA	#¡DIV/0!
338	BIOD338	F	27	3	Mild	No	YES	0.4	0.0218	272	NA	NA	NA	NA	NA	NA	NA	NA	NA	NA	NA	0.4	0.0218	5.45	60.8	3.3136	29.7	1.61865	7.2	0.3924	1.5	0.08175	NA	NA	NA	NA	NA	NA	NA	NA	74.25
339	BIOD339	F	76	8	Severe	No	YES	0.5	0.04715	201	NA	0.74	NA	16.2	NA	NA	NA	NA	NA	NA	NA	0.3	0.02829	9.43	48.6	4.58298	38.2	3.60226	8.9	0.83927	3.5	0.33005	NA	NA	131.7	NA	NA	NA	NA	NA	127.3333333
340	BIOD340	F	74	8	Mild	No	YES	0.6	0.0294	246	NA	0.76	NA	12.6	NA	NA	NA	NA	NA	NA	NA	0.2	0.0098	4.9	48.5	2.3765	37.3	1.8277	11.8	0.5782	1.6	0.0784	NA	NA	NA	NA	NA	NA	NA	NA	186.5
341	BIOD341	F	62	7	Severe	No	YES	0.3	0.02226	174	NA	0.76	NA	18.6	21	NA	NA	9.7	NA	NA	NA	0.9	0.06678	7.42	79.3	5.88406	10.8	0.80136	8.2	0.60844	0.5	0.0371	NA	NA	NA	NA	NA	NA	NA	NA	12
342	BIOD342	M	68	7	Severe	No	YES	0.2	0.0116	111	73.1	1.35	4.42	17.4	19.3	NA	NA	NA	56	NA	NA	0.3	0.0174	5.8	59.3	3.4394	30.9	1.7922	8.1	0.4698	1.2	0.0696	NA	NA	127.4	NA	NA	NA	NA	NA	103
343	BIOD343	M	67	7	Severe	No	YES	0.8	0.04128	154	NA	0.89	4.55	29	NA	NA	NA	NA	428.4	NA	NA	0.4	0.02064	5.16	50.5	2.6058	35.3	1.82148	9.7	0.50052	3.3	0.17028	NA	NA	268	NA	NA	NA	NA	NA	88.25
344	BIOD344	M	68	7	Mild	No	YES	0.7	0.06678	165	36	0.84	NA	26.3	NA	NA	NA	NA	196.8	NA	NA	0.1	0.00954	9.54	23.4	2.23236	66.8	6.37272	7.2	0.68688	1.8	0.17172	NA	NA	179.9	NA	NA	NA	NA	NA	668
345	BIOD345	M	80	9	Severe	No	NO	0	0	12	NA	0.83	NA	14.5	17.5	215	NA	49.78	1004.1	NA	NA	0	0	1.7	17.1	0.2907	53.5	0.9095	29.4	0.4998	0	0	NA	NA	60.7	NA	NA	NA	NA	NA	#¡DIV/0!
346	BIOD346	F	90	10	Mild	No	YES	0.4	0.01968	182	NA	0.7	3.7	8	15	NA	NA	0.9	68.9	NA	NA	0.4	0.01968	4.92	58.2	2.86344	31.3	1.53996	7.3	0.35916	2.4	0.11808	NA	NA	67	NA	NA	NA	NA	NA	78.25
347	BIOD347	F	44	5	Mild	No	YES	0.7	0.04697	301	31.7	0.63	4.43	84	59	NA	NA	0.8	NA	120	NA	0.3	0.02013	6.71	63.5	4.26085	25.6	1.71776	8	0.5368	1.9	0.12749	NA	NA	99	NA	NA	NA	NA	NA	85.33333333
348	BIOD348	F	92	10	Mild	No	YES	0.4	0.04144	160	38	0.78	NA	NA	NA	NA	NA	NA	NA	89	NA	0.5	0.0518	10.36	76.7	7.94612	12.8	1.32608	5.9	0.61124	4.2	0.43512	NA	NA	NA	NA	NA	NA	NA	NA	25.6
349	BIOD349	M	85	9	Severe	No	YES	0.5	0.04325	271	75.6	1.5	NA	NA	NA	NA	NA	4.8	NA	72	NA	0.3	0.02595	8.65	75.6	6.5394	8.9	0.76985	14	1,211	0.7	0.06055	NA	0.05	NA	NA	2.1	NA	NA	NA	29.66666667
350	BIOD350	F	30	4	Leve	No	YES	0.6	0.04224	399	23	1.17	NA	NA	NA	NA	NA	1	NA	NA	NA	0.1	0.00704	7.04	51.4	3.61856	33.9	2.38656	10.8	0.76032	3.3	0.23232	NA	NA	NA	NA	NA	NA	NA	NA	339
351	BIOD351	F	90	10	Severe	No	YES	0.4	36	187	37	1.09	NA	NA	NA	NA	NA	53	NA	42	NA	0.2	18	9	71.1	6,399	19.2	1,728	8.9	801	0.4	36	NA	NA	NA	NA	NA	69	94.8	NA	96
352	BIOD352	F	48	5	Mild	No	YES	0.6	0.05136	222	NA	0.74	NA	23	NA	NA	NA	NA	71	NA	NA	0.5	0.0428	8.56	47.7	4.08312	43.2	3.69792	6	0.5136	2	0.1712	NA	NA	128	NA	NA	NA	NA	NA	86.4
353	BIOD353	F	89	9	Severe	No	NO	1	0.0525	340	61.5	0.99	3.21	44	NA	NA	NA	NA	200.3	NA	NA	0.2	0.0105	5.25	62.9	3.30225	25.1	1.31775	7.2	378	3.6	189	NA	NA	197	NA	NA	NA	NA	NA	125.5
354	BIOD354	M	75	8	Severe	No	YES	0.2	0.0982	174	30.3	0.87	NA	28.1	19.4	NA	NA	NA	147.7	NA	NA	0.2	0.0982	49.1	10	4.91	86	42,226	3.3	1.6203	0.3	0.1473	NA	NA	NA	NA	NA	NA	NA	NA	430000
355	BIOD355	M	82	9	Severe	No	NO	0.4	0.04124	239	65.2	1.25	NA	13	19	NA	NA	NA	164.2	NA	NA	0.3	0.03093	10.31	68.1	7.02111	23.5	2.42285	5	0.5155	2.7	0.27837	NA	NA	72	NA	NA	NA	NA	NA	78.33333333
356	BIOD356	M	39	4	Leve	No	YES	0.6	0.04224	236	NA	1.3	NA	20	NA	NA	NA	NA	NA	100	NA	0.3	0.02112	7.04	49.1	3.45664	38.9	2.73856	9.4	0.66176	1.7	0.11968	NA	NA	143	NA	NA	NA	NA	NA	129.6666667
357	BIOD357	M	41	5	Leve	No	YES	0.5	0.0306	313	NA	1	NA	44	27	NA	NA	NA	NA	NA	NA	0.5	0.0306	6.12	42.5	2,601	42.8	2.61936	9	0.5508	4.7	0.28764	NA	NA	95	NA	NA	NA	NA	NA	85.6
358	BIOD358	F	80	9	Severe	No	YES	1	0.0871	319	NA	1.11	NA	12	NA	NA	NA	NA	NA	NA	NA	0.9	0.07839	8.71	59.9	5.21729	24.3	2.11653	10	871	3.9	0.33969	NA	NA	178	NA	NA	NA	NA	NA	27
359	BIOD359	F	65	7	Mild	No	YES	0.9	0.08757	275	NA	0.7	NA	NA	19.1	NA	NA	3.37	NA	NA	NA	0.3	0.02919	9.73	52	5.0596	36.4	3.54172	7.3	0.71029	3.1	0.30163	NA	NA	NA	NA	NA	NA	NA	NA	121.3333333
360	BIOD360	M	88	9	Mild	No	YES	1.5	0.1269	203	NA	0.57	NA	NA	NA	NA	NA	NA	NA	NA	NA	0.4	0.03384	8.46	43.9	3.71394	38.9	3.29094	10	846	5.3	0.44838	NA	NA	NA	NA	NA	NA	NA	NA	97.25
361	BIOD361	M	89	9	Mild	No	YES	0.5	0.0397	247	60.3	1.15	NA	9	10.3	NA	NA	NA	295.2	94	NA	0.8	0.06352	7.94	68.8	5.46272	15.6	1.23864	11.3	0.89722	3	0.2382	NA	NA	77.2	NA	NA	NA	NA	47	19.5
362	BIOD362	M	57	6	Severe	Si	YES	0.6	0.0396	234	51	0.92	NA	NA	NA	NA	NA	NA	NA	NA	NA	0.5	33	6.6	65.8	4.3428	24.7	1.6302	7.4	0.4884	1.5	99	NA	NA	NA	NA	NA	NA	NA	NA	0.0494
363	BIOD363	F	37	4	Leve	No	YES	0.4	0.03108	262	NA	NA	NA	NA	NA	NA	NA	NA	NA	NA	NA	0.6	0.04662	7.77	69.3	5.38461	23.9	1.85703	5.1	0.39627	1.3	0.10101	NA	NA	NA	NA	NA	NA	NA	NA	39.83333333
364	BIOD364	M	75	8	Severe	No	YES	0.9	0.03825	87	18.6	0.67	4.07	16	24	NA	NA	NA	NA	69	NA	0.2	0.0085	4.25	51.1	2.17175	33.4	1.4195	11.8	0.5015	2.6	0.1105	NA	NA	95	NA	NA	NA	NA	NA	167
365	BIOD365	F	78	8	Mild	No	YES	NA	NA	NA	NA	NA	NA	NA	NA	NA	NA	NA	NA	NA	NA	NA	NA	NA	NA	NA	NA	NA	NA	NA	NA	NA	NA	NA	101	NA	NA	NA	NA	NA	#¡VALOR!
366	BIOD366	F	52	6	Mild	No	YES	1.2	0.07824	202	NA	0.64	4.04	13.2	17.1	NA	NA	NA	50.1	114	NA	0.3	0.01956	6.52	41.1	2.67972	39.7	2.58844	7.4	0.48248	10.3	0.67156	NA	NA	NA	NA	NA	NA	NA	NA	132.3333333
367	BIOD367	F	52	6	Mild	No	YES	0.4	0.03608	275	NA	NA	NA	NA	NA	NA	NA	NA	NA	NA	NA	0.4	0.03608	9.02	67.2	6.06144	23.4	2.11068	7	0.6314	1.6	0.14432	NA	NA	NA	NA	NA	NA	NA	NA	58.5
368	BIOD368	F	90	10	Mild	No	YES	0.3	0.0093	169	NA	0.73	NA	NA	NA	NA	NA	NA	NA	NA	NA	0.3	0.0093	3.1	36.1	1.1191	46.8	1.4508	9.4	0.2914	7.1	0.2201	NA	NA	NA	NA	NA	NA	NA	NA	156
369	BIOD369	M	70	8	Severe	Si	YES	0.8	0.05056	278	41.8	0.93	4.45	18	18	NA	NA	3.5	NA	NA	NA	0.6	0.03792	6.32	56.4	3.56448	31.3	1.97816	8.4	0.53088	2.5	158	NA	NA	111	NA	NA	NA	NA	NA	52.16666667
370	BIOD370	M	75	8	Severe	No	NO	0.7	0.04977	160	NA	0.98	4.33	12	NA	NA	NA	1.2	22.4	NA	NA	0.3	0.02133	7.11	60.8	4.32288	25	1.7775	8.3	0.59013	4.9	0.34839	NA	NA	106	NA	NA	NA	NA	NA	83.33333333
371	BIOD371	F	70	8	Mild	No	YES	0.8	0.04128	231	NA	0.97	NA	12	NA	NA	NA	NA	NA	NA	NA	0.2	0.01032	5.16	53.9	2.78124	32.2	1.66152	11.2	0.57792	1.7	0.08772	NA	NA	72	NA	NA	NA	NA	NA	161
372	BIOD372	F	77	8	Severe	No	YES	0.8	0.03976	352	NA	1.08	NA	15.6	NA	NA	NA	NA	NA	NA	NA	0.2	0.00994	4.97	62.8	3.12116	23.7	1.17789	10.5	0.52185	2	0.0994	NA	NA	124	NA	NA	NA	NA	NA	118.5
373	BIOD373	M	90	10	Mild	No	YES	0.7	0.03857	131	94.3	2.07	4.58	13	NA	NA	NA	1.6	107.4	NA	NA	0.4	0.02204	5.51	64.4	3.54844	20.3	1.11853	9.1	0.50141	5.1	0.28101	NA	NA	56	NA	NA	NA	NA	NA	50.75
374	BIOD374	M	47	5	Leve	No	YES	0.3	0.02592	277	32.6	0.71	NA	27.2	19	NA	NA	13.8	34.6	NA	NA	0.3	0.02592	8.64	62.2	5.37408	27.2	2.35008	7.8	0.67392	2.2	0.19008	NA	NA	84	NA	NA	NA	NA	NA	90.66666667
375	BIOD375	M	79	8	Severe	No	NO	0.6	0.04008	255	NA	0.73	4.1	5	NA	NA	NA	NA	337.1	NA	NA	0.3	0.02004	6.68	63.9	4.26852	21.3	1.42284	7.5	501	6.4	0.42752	NA	NA	NA	NA	NA	NA	NA	NA	71
376	BIOD376	F	79	8	Severe	No	YES	0.4	0.0226	150	36	1.27	NA	NA	NA	NA	NA	NA	NA	130	NA	0.4	0.0226	5.65	69	3.8985	19.6	1.1074	10.8	0.6102	0.2	0.0113	NA	0.09	NA	NA	NA	NA	NA	NA	49
377	BIOD377	M	90	10	Mild	No	YES	0	0	99	158.5	2.83	NA	239.1	503	NA	NA	102.2	NA	48	NA	0.8	0.06	7.5	90.2	6,765	3.5	0.2625	5.5	0.4125	0	0	NA	16.8	NA	NA	1	NA	NA	NA	4.375
378	BIOD378	M	84	9	Mild	No	YES	0.2	0.02376	199	49	1.3	NA	NA	NA	NA	NA	NA	NA	90	NA	0.6	0.07128	11.88	78	9.2664	10	1,188	11.3	1.34244	0.5	0.0594	NA	NA	NA	NA	NA	NA	NA	NA	16666.66667
379	BIOD379	M	70	8	Severe	Si	NO	0.4	0.02176	129	63.1	1.1	NA	NA	NA	NA	NA	NA	NA	74	NA	0.4	0.02176	5.44	90.2	4.90688	6.4	0.34816	2.6	0.14144	0	0	NA	0.76	NA	NA	1.4	61	93.1	NA	16
380	BIOD380	F	59	6	Leve	No	YES	NA	NA	NA	NA	0.8	NA	NA	NA	NA	NA	NA	NA	NA	NA	NA	NA	NA	NA	NA	NA	NA	NA	NA	NA	NA	NA	NA	76	NA	NA	NA	NA	NA	#¡VALOR!
381	BIOD381	F	87	9	Leve	No	YES	NA	NA	NA	27.9	0.55	3.42	10	11	NA	NA	NA	111	NA	NA	NA	NA	NA	NA	NA	NA	NA	NA	NA	NA	NA	NA	NA	107.2	NA	NA	NA	NA	NA	#¡VALOR!
382	BIOD382	F	77	8	Leve	No	YES	NA	NA	NA	44	0.63	NA	11	13	NA	NA	NA	31.8	NA	NA	NA	NA	NA	NA	NA	NA	NA	NA	NA	NA	NA	NA	NA	55	NA	NA	NA	NA	NA	#¡VALOR!
383	BIOD383	F	62	7	Severe	No	YES	0.2	0.00962	242	23	0.79	NA	NA	NA	NA	NA	27.5	NA	130	NA	1	0.0481	4.81	68.6	3.29966	24.1	1.15921	7.1	0.34151	0	0	NA	NA	NA	NA	NA	59	93.4	NA	24.1
384	BIOD384	M	59	6	Leve	No	YES	0.9	0.05796	143	NA	0.8	NA	24.9	NA	NA	NA	NA	212.7	NA	NA	0.2	0.01288	6.44	41.2	2.65328	46	2.9624	9.5	0.6118	2.2	0.14168	NA	NA	124	NA	NA	NA	NA	NA	230
385	BIOD385	F	77	8	Mild	No	YES	0.6	0.03006	240	NA	0.62	NA	9.1	12	NA	NA	NA	172.9	NA	NA	0.4	0.02004	5.01	55.1	2.76051	35.3	1.76853	6	0.3006	2.6	0.13026	NA	NA	70	NA	NA	NA	NA	NA	88.25
386	BIOD386	F	66	7	Mild	No	YES	0.8	0.0404	264	NA	0.58	3.26	8.2	NA	NA	NA	4.85	19.1	NA	NA	0.4	0.0202	5.05	57.4	2.8987	28.5	1.43925	10.7	0.54035	2.2	0.1111	NA	NA	74.8	NA	NA	NA	NA	NA	71.25
387	BIOD387	F	89	9	Mild	No	YES	0.7	0.05152	254	NA	0.73	3.33	9	NA	NA	NA	NA	NA	NA	NA	0.3	0.02208	7.36	55.5	4.0848	30.7	2.25952	9.5	0.6992	3.3	0.24288	NA	NA	NA	NA	NA	NA	NA	NA	102.3333333
388	BIOD388	M	24	3	Leve	No	YES	0.5	0.01955	209	22	1	NA	NA	NA	NA	NA	5.08	NA	121	NA	0.5	0.01955	3.91	42.2	1.65002	47.3	1.84943	9.5	0.37145	0.5	0.01955	NA	NA	NA	NA	NA	NA	NA	NA	94.6
389	BIOD389	F	75	8	Mild	No	YES	0.3	0.00978	126	40	0.67	NA	NA	NA	NA	NA	5	NA	33	NA	0.3	0.00978	3.26	70	2,282	15.6	0.50856	13.5	0.4401	0.6	0.01956	NA	NA	NA	NA	NA	NA	NA	NA	52
390	BIOD390	F	65	7	Leve	No	YES	NA	NA	NA	NA	0.54	NA	NA	NA	NA	NA	NA	NA	NA	NA	NA	NA	NA	NA	NA	NA	NA	NA	NA	NA	NA	NA	NA	179.4	NA	NA	NA	NA	NA	#¡VALOR!
391	BIOD391	M	74	8	Mild	No	YES	0.3	18	326	90	1.25	2.07	24	23	NA	NA	72	NA	88	NA	0.8	48	6	70	4.2	22	1.32	6.5	0.39	1.2	72	NA	0.23	NA	NA	NA	NA	NA	NA	0.0275
392	BIOD392	M	84	9	Severe	No	NO	0.5	0.0743	455	74.5	2.04	NA	11.5	NA	NA	NA	NA	NA	NA	NA	0.5	0.0743	14.86	70.7	10.50602	18.8	2.79368	7.5	1.1145	2	0.2972	NA	NA	84.6	NA	NA	NA	NA	NA	37.6
393	BIOD393	M	85	9	Mild	No	YES	NA	NA	NA	NA	1.18	NA	NA	NA	NA	NA	NA	NA	NA	NA	NA	NA	NA	NA	NA	NA	NA	NA	NA	NA	NA	NA	NA	149.1	NA	NA	NA	NA	NA	#¡VALOR!
394	BIOD394	M	59	6	Leve	No	YES	NA	NA	NA	NA	NA	NA	20.7	22	NA	NA	NA	NA	NA	NA	NA	NA	NA	NA	NA	NA	NA	NA	NA	NA	NA	NA	NA	88	NA	NA	NA	NA	111	#¡VALOR!
395	BIOD395	F	76	8	Leve	No	YES	0.7	0.03766	306	NA	0.56	NA	NA	NA	NA	NA	NA	NA	NA	NA	0.4	0.02152	5.38	56.5	3.0397	28.3	1.52254	11.9	0.64022	2.2	0.11836	NA	NA	NA	NA	NA	NA	NA	NA	70.75
396	BIOD396	F	43	5	Mild	No	YES	0.3	0.00906	178	21	0.7	NA	NA	NA	235	NA	50	NA	110	NA	0.7	0.02114	3.02	68.2	2.05964	26.5	0.8003	5	151	0	0	NA	0.06	NA	NA	1	NA	NA	NA	37.85714286
397	BIOD397	M	71	8	Leve	No	YES	0.2	12	123	35.4	0.95	NA	NA	NA	NA	NA	NA	NA	83	NA	0.3	18	6	53.8	3,228	32.2	1,932	13.5	0.81	0	0	NA	NA	NA	NA	NA	NA	NA	NA	107.3333333
398	BIOD398	F	71	8	Mild	No	YES	0.3	0.01926	179	37	0.76	NA	NA	NA	NA	25.06	23	NA	92	NA	0.3	0.01926	6.42	57.7	3.70434	25.5	1.6371	14	0.8988	2.5	0.1605	NA	NA	NA	NA	NA	NA	NA	38	85
399	BIOD399	M	70	8	Mild	No	YES	0.5	0.0276	156	54	1.07	NA	NA	NA	NA	NA	34	NA	122	NA	0.2	0.01104	5.52	65.2	3.59904	25	1.38	8	0.4416	1.3	0.07176	NA	NA	NA	NA	NA	NA	NA	NA	125
400	BIOD400	F	30	4	Leve	No	YES	1.3	0.06799	300	29.2	0.78	NA	11.2	17	NA	NA	NA	NA	NA	NA	0.2	0.01046	5.23	43.8	2.29074	39	2.0397	13	0.6799	2.7	0.14121	NA	NA	50	NA	NA	NA	NA	NA	195
401	BIOD401	M	43	5	Leve	No	YES	0.2	0.00874	234	NA	1.08	NA	30	NA	NA	NA	NA	NA	NA	NA	0.2	0.00874	4.37	52.5	2.29425	30.9	1.35033	13.7	0.59869	2.5	0.10925	NA	NA	54	NA	NA	NA	NA	NA	154.5
402	BIOD402	F	54	6	Mild	No	YES	1.2	102	352	NA	0.83	NA	19.3	NA	NA	NA	NA	NA	NA	NA	0.4	34	8.5	47.7	4.0545	37.1	3.1535	8.1	0.6885	5.5	0.4675	NA	NA	112.8	NA	NA	NA	NA	NA	0.09275
403	BIOD403	M	34	4	Leve	No	YES	0.4	0.03112	244	32.1	0.8	NA	27	17	NA	NA	NA	NA	113	NA	0.4	0.03112	7.78	56	4.3568	32	2.4896	6.2	0.48236	5	389	NA	NA	NA	NA	NA	NA	NA	NA	80
404	BIOD404	F	73	8	Mild	No	YES	0.4	0.03128	199	52.3	0.95	NA	NA	NA	NA	25	NA	NA	84	2930	0.4	0.03128	7.82	77.1	6.02922	11.3	0.88366	9.6	0.75072	1.2	0.09384	NA	NA	NA	NA	NA	88	98.5	53	28.25
405	BIOD405	F	70	8	Mild	No	YES	0.7	0.04872	239	NA	0.72	NA	16.9	22	NA	NA	2.6	NA	NA	NA	0.3	0.02088	6.96	41.5	2.8884	44	3.0624	11.1	0.77256	2.4	0.16704	NA	NA	NA	NA	NA	NA	NA	NA	146.6666667
406	BIOD406	M	93	10	Severe	No	NO	NA	NA	NA	NA	NA	NA	NA	NA	NA	NA	NA	NA	NA	NA	NA	NA	NA	NA	NA	NA	NA	NA	NA	NA	NA	NA	NA	NA	NA	1.9	67	94.8	NA	#¡VALOR!
407	BIOD407	M	62	7	Severe	No	YES	0.5	0.02755	129	33	0.92	NA	38	NA	NA	NA	18.08	NA	95	NA	0.4	0.02204	5.51	72.9	4.01679	14.9	0.82099	11.3	0.62263	0.4	0.02204	NA	0.15	NA	NA	NA	NA	NA	NA	37.25
408	BIOD408	F	93	10	Mild	No	YES	0.3	0.03594	184	NA	NA	NA	NA	NA	NA	NA	NA	NA	NA	NA	0.8	0.09584	11.98	90.3	10.81794	5.9	0.70682	2.7	0.32346	0	0	NA	NA	NA	NA	NA	NA	NA	NA	7.375
409	BIOD409	M	50	6	Severe	No	YES	1	0.0707	165	15.4	0.75	NA	32	NA	NA	NA	15.3	NA	102	280	0.3	0.02121	7.07	70.5	4.98435	8.9	0.62923	17.5	1.23725	1.8	0.12726	NA	0.06	NA	NA	NA	77	97.2	NA	29.66666667
410	BIOD410	M	27	3	Mild	No	YES	0.6	0.04662	228	30.5	0.96	NA	NA	NA	NA	NA	NA	NA	97	NA	0.3	0.02331	7.77	39.6	3.07692	47	3.6519	8.8	0.68376	3.7	0.28749	NA	NA	NA	NA	NA	NA	NA	NA	156.6666667
411	BIOD411	M	69	7	Mild	No	YES	0.4	0.0336	274	8	0.56	NA	NA	NA	NA	NA	5	NA	68	NA	0.4	0.0336	8.4	81	6,804	12.9	1.0836	4.5	378	1.2	0.1008	NA	NA	NA	NA	NA	NA	NA	199	32.25
412	BIOD412	M	31	4	Leve	No	YES	0.3	0.01185	177	39	0.91	NA	14	16	117	NA	7	NA	NA	290	0	0	3.95	60.4	2.3858	27.6	1.0902	10.9	0.43055	0.8	0.0316	NA	NA	NA	NA	NA	NA	NA	NA	#¡DIV/0!
413	BIOD413	F	52	6	Severe	No	YES	0.1	0.01205	407	103.7	1.55	NA	NA	NA	324	NA	134.39	NA	98	NA	1.1	0.13255	12.05	90.2	10.8691	4.5	0.54225	4.1	0.49405	0	0	NA	0.11	NA	NA	NA	NA	NA	NA	4.090909091
414	BIOD414	F	84	9	Severe	No	YES	0.2	0.00956	143	54	1.22	NA	NA	NA	NA	NA	5	NA	79	NA	1.3	0.06214	4.78	54.8	2.61944	34.5	1.6491	10.3	0.49234	0.2	0.00956	NA	NA	NA	426	NA	NA	NA	NA	26.53846154
415	BIOD415	F	70	8	Severe	No	NO	0.1	0.01591	270	94.4	2.26	NA	NA	NA	NA	NA	NA	NA	43	NA	0.6	0.09546	15.91	83.2	13.23712	7.4	1.17734	8.7	1.38417	0	0	NA	NA	NA	NA	NA	NA	NA	NA	12.33333333
416	BIOD416	M	62	7	Severe	No	YES	0.6	0.03822	176	30	0.78	NA	16	NA	158	NA	21.67	NA	106	NA	0.2	0.01274	6.37	77.3	4.92401	13	0.8281	7.8	0.49686	1.3	0.08281	NA	0.03	NA	NA	NA	88	99.3	NA	65
417	BIOD417	M	51	6	Mild	No	YES	0.3	0.04941	211	21.2	0.82	NA	NA	NA	NA	NA	NA	NA	105	NA	0.5	0.08235	16.47	86.3	14.21361	5.6	0.92232	7.2	1.18584	0.1	0.01647	NA	NA	NA	NA	NA	NA	NA	NA	11.2
418	BIOD418	F	50	6	Mild	No	YES	0.7	0.03948	214	50	0.89	NA	NA	NA	NA	NA	2.1	NA	NA	NA	0.4	0.02256	5.64	64.4	3.63216	23.8	1.34232	10.6	0.59784	0.5	0.0282	NA	NA	NA	NA	NA	NA	NA	75	59.5
419	BIOD419	M	86	9	Severe	No	NO	0.8	0.05776	199	85.7	1.96	NA	19.8	18	NA	NA	2	98	NA	NA	0.6	0.04332	7.22	60.4	4.36088	23.1	1.66782	10.4	0.75088	4.7	0.33934	NA	NA	117	NA	NA	NA	NA	NA	38.5
420	BIOD420	M	65	7	Severe	No	YES	0.6	0.0186	220	28.9	0.84	4.36	23	22	116	NA	NA	NA	NA	NA	1.6	0.0496	3.1	20.7	0.6417	54.5	1.6895	21.3	0.6603	1.3	0.0403	NA	NA	NA	NA	NA	NA	NA	NA	34.0625
421	BIOD421	M	75	8	Mild	No	YES	0.4	0.03832	282	61.1	0.93	NA	15.9	18.2	170	NA	19.07	NA	93	NA	0.2	0.01916	9.58	50.8	4.86664	33.7	3.22846	9.5	0.9101	5.4	0.51732	NA	NA	NA	NA	NA	NA	NA	NA	168.5
422	BIOD422	F	44	5	Mild	No	YES	0.9	0.03159	275	25	0.67	NA	23	19	NA	NA	NA	NA	NA	NA	0.3	0.01053	3.51	46.1	1.61811	41.3	1.44963	7.7	0.27027	3.7	0.12987	NA	NA	NA	NA	NA	NA	NA	NA	137.6666667
423	BIOD423	F	30	4	Mild	No	YES	1	0.0419	174	NA	0.88	NA	10	NA	158	NA	0	NA	NA	NA	0.2	0.00838	4.19	47.6	1.99444	29.4	1.23186	17.2	0.72068	4.8	0.20112	NA	NA	NA	NA	NA	NA	NA	NA	147
424	BIOD424	M	41	5	Mild	No	YES	NA	NA	NA	24.7	0.27	NA	31	NA	217	NA	5	NA	NA	NA	NA	NA	NA	NA	NA	NA	NA	NA	NA	NA	NA	NA	0.06	NA	NA	NA	NA	NA	104	#¡VALOR!
425	BIOD425	F	86	9	Severe	No	NO	0.1	0.01345	117	99.6	1.63	NA	15	NA	459	NA	168.4	NA	12	13380	0.6	0.0807	13.45	84.4	11.3518	8.6	1.1567	6.3	0.84735	0	0	NA	0.67	NA	NA	1.5	14	21.2	NA	14.33333333
426	BIOD426	F	75	8	Leve	No	YES	0.3	0.00981	180	23	0.69	NA	NA	NA	222	NA	17.6	NA	99	NA	0.3	0.00981	3.27	71	2.3217	17.7	0.57879	11	0.3597	0	0	NA	0.05	NA	NA	NA	NA	NA	NA	59
427	BIOD427	F	32	4	Leve	No	YES	0.8	0.04992	231	NA	NA	NA	NA	NA	NA	NA	NA	17.2	NA	NA	0	0	6.24	49.2	3.07008	39.9	2.48976	7.4	0.46176	2.7	0.16848	NA	NA	NA	NA	NA	NA	NA	NA	#¡DIV/0!
428	BIOD428	M	87	9	Mild	No	YES	1.5	0.08745	213	NA	0.99	NA	7.6	NA	NA	NA	NA	NA	NA	NA	0.3	0.01749	5.83	63.4	3.69622	25	1.4575	8.4	0.48972	1.4	0.08162	NA	NA	NA	NA	NA	NA	NA	NA	83.33333333
429	BIOD429	M	64	7	Severe	No	YES	0.2	0.00854	221	31.3	0.99	NA	34	NA	NA	NA	64.8	NA	115	NA	0.5	0.02135	4.27	80.1	3.42027	13.6	0.58072	5.6	0.23912	0	0	NA	0.12	NA	NA	1.5	64	93.7	NA	27.2
430	BIOD430	M	56	6	Severe	Si	YES	0.6	0.0378	195	153	6.17	NA	NA	NA	NA	NA	16.96	NA	103	NA	0.3	0.0189	6.3	59.4	3.7422	22.9	1.4427	16.5	1.0395	0.6	0.0378	NA	0.68	NA	NA	NA	NA	NA	NA	76.33333333
431	BIOD431	F	66	7	Severe	No	YES	0.4	0.02272	91	29.7	0.73	NA	NA	NA	NA	NA	40.2	NA	NA	NA	0.9	0.05112	5.68	60.9	3.45912	23.2	1.31776	14.6	0.82928	0	0	NA	0.09	NA	NA	1.5	43	77.6	NA	25.77777778
432	BIOD432	F	61	7	Severe	No	YES	0.2	0.01848	228	17.1	0.61	NA	20	NA	NA	NA	154.9	NA	98	NA	0.4	0.03696	9.24	74.1	6.84684	20.8	1.92192	4.5	0.4158	0	0	NA	0.29	NA	NA	1.2	58	91.8	NA	52
433	BIOD433	F	70	8	Mild	No	YES	0.3	0.01131	155	28	0.8	NA	30	NA	215	NA	14	NA	105	1370	0.8	0.03016	3.77	70.5	2.65785	22	0.8294	7.2	0.27144	0	0	NA	0.04	NA	NA	NA	NA	NA	NA	27.5
434	BIOD434	M	76	8	Severe	No	NO	0.7	0.04823	162	NA	1	NA	16.6	NA	NA	NA	0.84	40.8	NA	NA	0.3	0.02067	6.89	53.1	3.65859	25.5	1.75695	9.1	0.62699	11.3	0.77857	NA	NA	NA	NA	NA	NA	NA	NA	85
435	BIOD435	F	95	10	Severe	No	YES	0.2	0.01946	148	126.7	2	NA	12.2	11.6	111	NA	241.23	NA	NA	NA	0.8	0.07784	9.73	87.6	8.52348	3.4	0.33082	7.8	0.75894	0.2	0.01946	NA	2.63	NA	NA	NA	NA	NA	NA	4.25
436	BIOD436	F	95	10	Leve	No	YES	NA	NA	NA	63	0.72	3.71	7.6	12	NA	NA	NA	31	NA	NA	NA	NA	NA	NA	NA	NA	NA	NA	NA	NA	NA	NA	NA	65	NA	NA	NA	NA	NA	#¡VALOR!
437	BIOD437	M	74	8	Severe	No	NO	0.2	0.0303	112	36	1.11	NA	NA	NA	NA	2	30.9	NA	66	2310	5.9	0.89385	15.15	81.5	12.34725	9.9	1.49985	8.3	1.25745	0.1	0.01515	NA	NA	NA	NA	NA	NA	NA	NA	1.677966102
438	BIOD438	M	84	9	Severe	No	YES	1.5	0.06795	134	35.2	0.95	NA	NA	NA	NA	NA	NA	NA	87	NA	0.2	0.00906	4.53	48.4	2.19252	29.4	1.33182	14.3	0.64779	6.2	0.28086	NA	NA	NA	NA	NA	NA	NA	NA	147
439	BIOD439	M	67	7	Mild	No	YES	0.3	0.02394	208	49.6	1.14	NA	NA	NA	NA	NA	187.4	NA	87	NA	0.6	0.04788	7.98	64.5	5.1471	23.9	1.90722	10.7	0.85386	0	0	NA	0.17	NA	NA	1.9	NA	NA	NA	39.83333333
440	BIOD440	F	69	7	Mild	No	YES	0	0	138	37	1.06	NA	NA	NA	NA	NA	22	NA	105	NA	0.3	0.01131	3.77	71.8	2.70686	19.4	0.73138	8.8	0.33176	0	0	NA	118	NA	416	NA	NA	NA	NA	64.66666667
441	BIOD441	M	88	9	Severe	No	NO	0.1	0.01469	224	156.2	2.97	NA	22	NA	NA	393	NA	NA	112	NA	0.5	0.07345	14.69	80.1	11.76669	13.1	1.92439	6.1	0.89609	0.1	0.01469	NA	15.5	NA	NA	NA	40	67.1	NA	26.2
442	BIOD442	M	73	8	Severe	No	YES	0.2	0.0712	142	45.5	1.05	NA	8.9	NA	213	NA	95.1	NA	80	NA	0.3	0.1068	35.6	15.7	5.5892	76.5	27,234	7	2,492	0.3	0.1068	NA	0.19	NA	NA	NA	56	91.8	NA	255000
443	BIOD443	F	72	8	Severe	Si	YES	0	0	193	29.5	0.57	NA	12.2	NA	NA	NA	123.8	NA	110	NA	0.3	0.01779	5.93	77.6	4.60168	17.4	1.03182	4.7	0.27871	0	0	NA	0.53	NA	NA	NA	75	98.5	NA	58
444	BIOD444	F	92	10	Severe	No	YES	0.1	0.01541	434	67.1	0.61	NA	105	NA	NA	8.15	2.8	NA	96	NA	0.5	0.07705	15.41	87.8	13.52998	4.2	0.64722	7.2	1.10952	0.2	0.03082	NA	NA	NA	NA	NA	NA	NA	NA	8.4
445	BIOD445	M	81	9	Severe	No	NO	0.2	0.04944	171	35	1.01	NA	NA	NA	NA	NA	97.4	NA	98	NA	0.4	0.09888	24.72	29.7	7.34184	65.1	16.09272	5	1,236	0	0	NA	0.16	NA	NA	NA	NA	NA	NA	162.75
446	BIOD446	F	62	7	Severe	No	YES	0.3	0.01089	142	26	0.92	NA	24	27	273	NA	5.76	NA	120	580	0.6	0.02178	3.63	61.4	2.22882	33.1	1.20153	5.2	0.18876	0	0	NA	0.07	NA	NA	NA	62	96.1	NA	55.16666667
447	BIOD447	F	66	7	Mild	No	YES	0.2	0.01286	197	33.4	0.6	NA	NA	NA	NA	NA	NA	NA	117	NA	1.1	0.07073	6.43	67.4	4.33382	18.7	1.20241	12.1	0.77803	0.5	0.03215	NA	NA	NA	NA	2.1	NA	NA	NA	17
448	BIOD448	M	69	7	Mild	No	YES	0.4	0.02136	148	44.2	1.13	NA	33.4	NA	506	NA	93.1	NA	111	NA	1.1	0.05874	5.34	69.5	3.7113	18.9	1.00926	9.7	0.51798	0.4	0.02136	NA	0.12	NA	NA	1.4	70	95.6	NA	17.18181818
449	BIOD449	F	68	7	Severe	No	YES	0.3	0.0111	138	34	0.87	NA	32	60	467	NA	93.17	NA	122	1340	0.8	0.0296	3.7	71.5	2.6455	23	851	4.9	0.1813	0.3	0.0111	NA	0.42	NA	NA	NA	50	89.7	NA	28750
450	BIOD450	M	71	8	Severe	Si	NO	0.3	0.04647	249	57	1.28	NA	44	NA	NA	58.34	262.2	NA	30	3690	0.6	0.09294	15.49	84.1	13.02709	13.6	2.10664	2	0.3098	0	0	NA	0.86	NA	NA	NA	36	74.5	NA	22.66666667
451	BIOD451	M	42	5	Mild	No	YES	0.2	0.01128	225	39.8	1.04	NA	16	NA	271	NA	48.3	NA	119	460	0.4	0.02256	5.64	71	4.0044	17.2	0.97008	11.2	0.63168	0	0	NA	0.07	NA	NA	1	66	96.9	NA	43
452	BIOD452	M	64	7	Mild	No	YES	0.2	0.0085	125	50.9	0.98	NA	NA	NA	NA	10.3	30.8	NA	92	1060	0.2	0.0085	4.25	62.5	2.65625	28.9	1.22825	8.2	0.3485	0	0	NA	NA	NA	NA	0.9	66	95.2	NA	144.5
453	BIOD453	F	79	8	Leve	No	YES	0.5	0.0288	236	32	0.76	NA	25	NA	NA	NA	3.8	NA	110	560	0.2	0.01152	5.76	49.8	2.86848	35.1	2.02176	13.9	0.80064	0.7	0.04032	NA	0.11	NA	NA	NA	NA	NA	NA	175.5
454	BIOD454	M	67	7	Severe	Si	YES	0	0	164	30	0.87	NA	NA	NA	NA	NA	104	NA	118	NA	0.4	0.02244	5.61	80.7	4.52727	14.3	0.80223	4.6	0.25806	0	0	NA	0.25	NA	NA	1.4	89	99.2	NA	35.75
455	BIOD455	M	48	5	Leve	No	YES	0.7	0.05285	215	38.3	0.95	NA	NA	NA	NA	NA	7.3	NA	109	NA	0.4	0.0302	7.55	67.1	5.06605	12.5	0.94375	17.7	1.33635	1.6	0.1208	NA	NA	NA	NA	NA	NA	NA	NA	31.25
456	BIOD456	M	76	8	Severe	No	YES	0.2	0.00858	109	39.8	1.15	NA	NA	NA	NA	NA	88.67	NA	126	NA	0.2	0.00858	4.29	73.2	3.14028	17.5	0.75075	8.9	0.38181	0	0	NA	NA	NA	NA	1.3	67	95	NA	87.5
457	BIOD457	F	64	7	Severe	Si	YES	0.3	0.01992	213	74	1.57	NA	56	NA	NA	NA	242	NA	104	630	4.8	0.31872	6.64	85.2	5.65728	11	0.7304	3.5	0.2324	0	0	NA	0.48	NA	664	1.8	65	95.2	1322	2.291666667
458	BIOD458	M	74	8	Severe	No	YES	0	0	126	37	1.16	NA	NA	NA	360	NA	10.4	NA	105	NA	0	0	2.73	62.6	1.70898	25.3	0.69069	12.1	0.33033	0	0	NA	0.06	NA	NA	1.2	NA	NA	NA	#¡DIV/0!
459	BIOD459	M	48	5	Mild	No	YES	0.2	0.00916	177	38.2	1.1	NA	NA	NA	242	NA	26.5	NA	108	1270	0.2	0.00916	4.58	52.7	2.41366	39.7	1.81826	7.2	0.32976	0	0	NA	NA	NA	NA	NA	71	94	NA	198.5
460	BIOD460	F	87	9	Severe	No	NO	0	0	149	63.7	0.87	NA	NA	NA	NA	NA	85.1	NA	119	NA	0.4	0.0218	5.45	88.1	4.80145	6.4	0.3488	5.1	0.27795	0	0	NA	0.5	NA	NA	NA	65	95.2	NA	16
461	BIOD461	M	39	4	Severe	Si	YES	0.1	0.01063	247	19.7	0.77	NA	114	NA	401	NA	178.7	NA	80	380	0.6	0.06378	10.63	87.8	9.33314	8.7	0.92481	2.8	0.29764	0	0	NA	0.24	NA	493	NA	NA	NA	NA	14.5
462	BIOD462	M	54	6	Mild	No	YES	0.2	0.01196	120	29.6	0.92	NA	38	NA	309	NA	74.1	NA	104	540	0.3	0.01794	5.98	74.4	4.44912	15.6	0.93288	9.5	0.5681	0	0	NA	0.09	NA	548	NA	NA	NA	NA	52
463	BIOD463	F	44	5	Leve	No	YES	0	0	217	25.4	0.59	NA	19	NA	158	NA	0.9	NA	NA	470	0.2	0.0085	4.25	63.8	2.7115	26.8	1,139	8.5	0.36125	0.7	0.02975	NA	NA	NA	NA	NA	NA	NA	NA	134000
464	BIOD464	F	49	5	Leve	No	YES	0.5	0.0278	178	46	1.38	NA	31	25	201	9.2	7.34	NA	74	270	0.4	0.02224	5.56	58.6	3.25816	29.9	1.66244	7.6	0.42256	3.4	0.18904	NA	0.08	NA	NA	NA	90	98.9	NA	74.75
465	BIOD465	M	61	7	Severe	Si	NO	0.2	0.0117	155	28.9	0.93	NA	NA	NA	NA	NA	91.5	NA	108	NA	0.3	0.01755	5.85	79.1	4.62735	16.6	0.9711	3.8	0.2223	0	0	NA	NA	NA	NA	1.2	76	98.2	NA	55.33333333
466	BIOD466	F	58	6	Mild	No	YES	0.3	0.00867	114	44	0.89	NA	NA	NA	NA	NA	12	NA	125	NA	0.3	0.00867	2.89	64.1	1.85249	27.3	0.78897	8.3	0.23987	0	0	NA	0.06	NA	514	NA	NA	NA	NA	91
467	BIOD467	F	56	6	Mild	No	YES	0	0	158	89	2.15	NA	22	NA	227	NA	46	NA	116	NA	0.5	0.0184	3.68	60.1	2.21168	23.1	0.85008	16.3	0.59984	0	0	NA	0.29	NA	NA	1.4	NA	NA	NA	46.2
468	BIOD468	M	50	6	Leve	No	YES	0.6	0.02982	201	24.5	1.06	4.32	12.4	19	NA	NA	NA	126.3	NA	NA	0.4	0.01988	4.97	50	2,485	39.6	1.96812	7	0.3479	2.4	0.11928	NA	NA	91	NA	NA	NA	NA	NA	99
469	BIOD469	M	66	7	Leve	No	YES	0.2	9	108	NA	1.01	NA	21.3	NA	NA	NA	NA	NA	NA	NA	0.2	9	4.5	34.3	1.5435	55.1	2.4795	10.2	459	0	0	NA	NA	124.8	NA	NA	NA	NA	NA	0.2755
470	BIOD470	F	64	7	Severe	No	YES	0.2	11	224	NA	0.7	NA	24.9	NA	242	NA	42.8	NA	NA	NA	0.4	22	5.5	70.5	3.8775	24.5	1.3475	4.4	242	0	0	NA	NA	NA	NA	NA	NA	NA	NA	0.06125
471	BIOD471	F	18	2	Leve	No	YES	0.5	0.02185	169	17	0.63	NA	16	NA	187	NA	14	NA	112	NA	0.5	0.02185	4.37	57	2.4909	30.4	1.32848	10.3	0.45011	1.8	0.07866	NA	NA	NA	488	NA	NA	NA	NA	60.8
472	BIOD472	M	76	8	Severe	No	YES	0.2	0.00904	149	41.3	0.97	NA	23	NA	NA	NA	49.9	NA	40	550	0.2	0.00904	4.52	74.2	3.35384	16.8	0.75936	8.6	0.38872	0	0	NA	NA	NA	NA	NA	NA	NA	NA	84
473	BIOD473	M	87	9	Leve	No	YES	0.3	0.0111	226	26.6	0.84	NA	NA	NA	NA	NA	2.5	NA	39	NA	0.3	0.0111	3.7	41.3	1.5281	44.6	1.6502	13.2	0.4884	0.3	0.0111	NA	NA	NA	NA	NA	NA	NA	NA	148.6666667
474	BIOD474	M	64	7	Severe	No	YES	NA	NA	NA	NA	NA	NA	NA	NA	NA	NA	NA	NA	NA	NA	NA	NA	NA	NA	NA	NA	NA	NA	NA	NA	NA	NA	NA	162	NA	NA	NA	NA	NA	#¡VALOR!
475	BIOD475	F	81	9	Mild	No	YES	0.2	0.01112	283	40	0.97	NA	21	NA	633	NA	49.3	NA	6	470	0.7	0.03892	5.56	70.1	3.89756	17.1	0.95076	12.4	0.68944	0.2	0.01112	NA	NA	NA	NA	NA	NA	NA	NA	24.42857143
476	BIOD476	F	85	9	Severe	No	NO	0.2	0.0086	96	49.6	1.1	NA	23	NA	NA	NA	106.6	NA	113	2030	0.2	0.0086	4.3	72.9	3.1347	22.3	0.9589	4.4	0.1892	0	0	NA	NA	NA	483	1	67	94	NA	111.5
477	BIOD477	M	75	8	Severe	No	YES	0.4	21	152	57	1.42	NA	NA	NA	NA	NA	70	NA	59	NA	1.1	0.05775	5.25	76.7	4.02675	9.9	0.51975	12.8	672	0.2	0.0105	NA	0.06	NA	NA	NA	69	99.4	NA	9
478	BIOD478	M	66	7	Severe	No	YES	0.4	0.01084	84	37	1.02	NA	NA	NA	NA	NA	16	NA	39	NA	0.4	0.01084	2.71	58.7	1.59077	32.1	0.86991	8.1	0.21951	0.7	0.01897	NA	NA	NA	NA	NA	NA	NA	NA	80.25
479	BIOD479	M	79	8	Severe	Si	NO	0.3	0.03333	343	90.1	1.9	NA	NA	NA	NA	NA	260	NA	107	NA	2.4	0.26664	11.11	83.6	9.28796	6.6	0.73326	7.1	0.78881	0	0	NA	0.28	NA	NA	1.3	71	94	NA	2.75
480	BIOD480	F	66	7	Severe	No	YES	NA	NA	NA	NA	NA	NA	NA	NA	NA	NA	NA	NA	NA	NA	NA	NA	NA	NA	NA	NA	NA	NA	NA	NA	NA	NA	NA	NA	NA	1.5	54	92.1	NA	#¡VALOR!
481	BIOD481	M	24	3	Severe	No	YES	0.2	0.00934	308	33	0.77	NA	38	47	339	NA	103.2	NA	107	NA	0.4	0.01868	4.67	70.7	3.30169	17.1	0.79857	11.8	0.55106	0.2	0.00934	NA	0.09	NA	NA	NA	NA	NA	NA	42.75
482	BIOD482	M	66	7	Mild	No	YES	0.2	0.01118	164	23.4	0.96	NA	NA	NA	NA	NA	30.2	NA	111	NA	0.2	0.01118	5.59	62.9	3.51611	25.2	1.40868	11.3	0.63167	0.2	0.01118	NA	NA	NA	NA	NA	NA	NA	NA	126
483	BIOD483	M	59	6	Severe	No	YES	NA	NA	NA	NA	NA	NA	NA	NA	NA	NA	NA	NA	NA	NA	NA	NA	NA	NA	NA	NA	NA	NA	NA	NA	NA	NA	NA	NA	NA	1.4	63	93.5	NA	#¡VALOR!
484	BIOD484	M	84	9	Severe	No	NO	0.2	0.01236	106	39.9	0.8	NA	NA	NA	NA	NA	NA	NA	94	NA	0.2	0.01236	6.18	79.7	4.92546	13.6	0.84048	6.3	0.38934	0	0	NA	NA	NA	NA	NA	123	99.7	NA	68
485	BIOD485	M	61	7	Severe	Si	YES	0.2	0.00942	137	29.4	1.07	NA	NA	NA	NA	NA	58.7	NA	101	NA	0.4	0.01884	4.71	70.3	3.31113	22.9	1.07859	6.2	0.29202	0	0	NA	0.07	NA	NA	1.1	57	91.4	NA	57.25
486	BIOD486	M	60	7	Severe	No	YES	0.2	0.00938	145	31.5	0.88	NA	NA	NA	215	NA	28.6	NA	74	400	0.2	0.00938	4.69	46.7	2.19023	30.3	1.42107	22.4	1.05056	0.2	0.00938	NA	0.04	NA	NA	NA	104	99.3	NA	151.5
487	BIOD487	M	65	7	Severe	Si	YES	NA	NA	NA	NA	NA	NA	NA	NA	NA	NA	NA	NA	NA	NA	NA	NA	NA	NA	NA	NA	NA	NA	NA	NA	NA	NA	NA	NA	NA	NA	77	96.9	NA	#¡VALOR!
488	BIOD488	F	75	8	Severe	No	NO	0	0	106	54.7	0.79	NA	NA	NA	NA	NA	352.9	NA	78	NA	0.7	0.32382	46.26	16.7	7.72542	82.1	37.97946	0.5	0.2313	0	0	NA	1.49	NA	NA	1.5	102	98.9	NA	117.2857143
489	BIOD489	M	70	8	Severe	Si	YES	0.2	0.0106	123	31.9	0.92	NA	NA	NA	NA	NA	61.6	NA	107	NA	0.8	0.0424	5.3	77.1	4.0863	16.8	0.8904	5.1	0.2703	0	0	NA	0.08	NA	NA	NA	74	95.7	NA	21
490	BIOD490	F	64	7	Mild	No	YES	0.5	0.01875	148	34.8	0.78	NA	NA	NA	245	NA	12.6	NA	124	NA	0	0	3.75	69	2.5875	22.7	0.85125	7.5	0.28125	0.3	0.01125	NA	NA	NA	NA	NA	80	98.4	NA	#¡DIV/0!
491	BIOD491	M	36	4	Mild	No	YES	0.1	0.00782	242	24.1	0.78	NA	NA	NA	255	NA	40.4	NA	94	NA	0.4	0.03128	7.82	76.9	6.01358	15.5	1.2121	7	0.5474	0.1	0.00782	NA	0.05	NA	NA	0.9	74	96.3	NA	38.75
492	BIOD492	M	63	7	Mild	No	YES	0.2	0.01202	149	59	1.28	NA	53	72	NA	6.55	42	NA	111	1050	0.7	0.04207	6.01	78.8	4.73588	17.3	1.03973	3.5	0.21035	0.2	0.01202	NA	NA	NA	NA	NA	NA	NA	NA	24.71428571
493	BIOD493	M	68	7	Severe	No	YES	0.2	0.0098	144	27.3	0.78	NA	NA	NA	571	NA	152.3	NA	110	730	0.6	0.0294	4.9	74.9	3.6701	13.9	0.6811	10.4	0.5096	0	0	NA	0.19	NA	NA	NA	59	92.1	NA	23.16666667
494	BIOD494	F	60	7	Mild	No	YES	0	0	107	30	0.74	NA	NA	NA	NA	NA	5	NA	86	NA	0	0	3.32	55.2	1.83264	32.8	1.08896	12	0.3984	0	0	NA	0.05	NA	NA	NA	NA	NA	NA	#¡DIV/0!
495	BIOD495	M	39	4	Leve	No	YES	0.3	0.00885	164	23	1.22	NA	19	NA	NA	NA	5	NA	92	NA	0.3	0.00885	2.95	28.2	0.8319	38	1,121	33.2	0.9794	0.3	0.00885	NA	0.16	NA	NA	NA	NA	NA	NA	126666.6667
496	BIOD496	M	42	5	Severe	Si	YES	0.2	0.0092	172	24	0.94	NA	90	71	249	3.99	17.1	NA	88	270	0.4	0.0184	4.6	58.7	2.7002	30.4	1.3984	10.7	0.4922	0	0	NA	NA	NA	NA	NA	NA	NA	NA	76
497	BIOD497	F	70	8	Leve	No	YES	0.3	0.01953	229	32	0.69	NA	15	NA	NA	6.83	15	NA	99	420	0.3	0.01953	6.51	76.3	4.96713	12.1	0.78771	10.8	0.70308	0.5	0.03255	NA	0.04	NA	NA	NA	NA	NA	NA	40.33333333
498	BIOD498	M	42	5	Leve	No	YES	0.4	0.03948	337	35	0.89	NA	25	17	NA	4.63	0.2	NA	106	270	0.5	0.04935	9.87	52	5.1324	30.6	3.02022	7.1	0.70077	9.9	0.97713	NA	NA	NA	NA	NA	NA	NA	NA	61.2
499	BIOD499	F	76	8	Mild	No	YES	0.3	0.03441	164	23.8	0.51	NA	NA	NA	196	NA	66	NA	97	NA	0.4	0.04588	11.47	76.6	8.78602	9.3	1.06671	13.3	1.52551	0.1	0.01147	NA	0.07	NA	NA	1.4	NA	NA	NA	23.25
500	BIOD500	M	62	7	Mild	No	YES	0.1	0.00904	251	26.1	0.84	NA	NA	NA	316	NA	104.2	NA	105	990	0.3	0.02712	9.04	81	7.3224	11.1	1.00344	7.3	0.65992	0.2	0.01808	NA	NA	NA	NA	0.8	81	99.1	NA	37
501	BIOD501	F	91	10	Severe	No	NO	0.1	0.00726	180	37.2	0.97	NA	NA	NA	413	NA	108.1	NA	57	700	1.4	0.10164	7.26	74	5.3724	19.3	1.40118	5.2	0.37752	0	0	NA	NA	NA	NA	2.1	170	99.7	NA	13.78571429
502	BIOD502	M	64	7	Leve	No	YES	0.3	0.0114	217	30	0.85	NA	NA	NA	NA	NA	5	NA	95	NA	0	0	3.8	49.7	1.8886	37.4	1.4212	11.3	0.4294	1.3	0.0494	NA	0.07	NA	NA	NA	NA	NA	NA	#¡DIV/0!
503	BIOD503	M	86	9	Severe	No	YES	0.2	0.01086	137	74	1.98	NA	27	52	477	34.07	91.6	NA	30	1120	0.6	0.03258	5.43	59	3.2037	34.4	1.86792	6.4	0.34752	0	0	NA	0.14	NA	NA	NA	NA	NA	NA	57.33333333
504	BIOD504	M	61	7	Severe	No	YES	0.2	0.01084	144	45	1.21	NA	35	45	192	13.68	72.41	NA	100	860	0.4	0.02168	5.42	78.2	4.23844	10.5	0.5691	11.1	0.60162	0	0	NA	1.99	NA	NA	NA	59	94.8	NA	26.25
505	BIOD505	M	77	8	Mild	No	YES	0.2	0.00832	98	38	0.93	NA	18	36	200	15.32	34.42	NA	88	870	0.2	0.00832	4.16	72.2	3.00352	17.5	728	10.1	0.42016	0	0	NA	0.11	NA	NA	NA	56	NA	NA	87500
506	BIOD506	F	71	8	Severe	Si	YES	0.2	0.01278	228	30.4	0.72	NA	37	NA	NA	14.5	225	NA	79	1020	0.3	0.01917	6.39	90.5	5.78295	6.6	0.42174	2.2	0.14058	0.2	0.01278	NA	0.14	NA	NA	1.2	271	100	81	22
507	BIOD507	M	84	9	Severe	No	NO	0.1	0.00801	114	43.6	1.08	NA	NA	NA	318	NA	75.4	NA	108	1180	0.5	0.04005	8.01	84.9	6.80049	8.1	0.64881	6.4	0.51264	0	0	NA	NA	NA	NA	2.1	34	68.2	NA	16.2
508	BIOD508	M	73	8	Severe	Si	NO	0.2	0.0116	180	51.7	1.67	NA	NA	NA	NA	NA	123.95	NA	111	1370	0.5	29	5.8	78.6	4.5588	15.2	0.8816	5.5	319	0	0	NA	NA	NA	NA	NA	71	95.7	NA	0.0304
509	BIOD509	M	51	6	Severe	No	YES	0	0	169	41	1.14	NA	NA	NA	440	NA	70	NA	121	NA	0.5	0.0221	4.42	68.8	3.04096	21.7	0.95914	9.5	0.4199	0	0	NA	NA	NA	NA	NA	NA	NA	NA	43.4
510	BIOD510	F	57	6	Leve	No	YES	0.2	0.0087	130	29	0.8	NA	NA	NA	NA	NA	53.95	NA	NA	NA	0.2	0.0087	4.35	69.9	3.04065	23.2	1.0092	6.7	0.29145	0	0	NA	NA	NA	NA	NA	NA	NA	NA	116
511	BIOD511	M	54	6	Severe	No	YES	0.2	0.0117	127	32.2	0.97	NA	54.9	NA	NA	NA	19.53	NA	98	420	0.5	0.02925	5.85	60.2	3.5217	28.5	1.66725	10.6	0.6201	0	0	NA	NA	NA	NA	1	67	94.2	NA	57
512	BIOD512	M	68	7	Mild	No	YES	0.9	0.05121	193	35.6	0.92	NA	14	NA	217	NA	13.4	NA	98	370	0.4	0.02276	5.69	70.3	4.00007	16.2	0.92178	11.8	0.67142	0.4	0.02276	NA	0.03	NA	NA	NA	NA	NA	NA	40.5
513	BIOD513	M	47	5	Mild	No	YES	0.3	0.01179	102	35	0.86	NA	10	NA	NA	5.99	8.2	NA	111	330	0.5	0.01965	3.93	71.2	2.79816	19.3	0.75849	8.4	0.33012	0.3	0.01179	NA	NA	NA	NA	NA	NA	NA	NA	38.6
514	BIOD514	M	57	6	Mild	No	YES	0.4	0.02208	211	19.8	0.94	NA	42	NA	168	NA	15.9	NA	96	460	0.2	0.01104	5.52	66.5	3.6708	18.3	1.01016	13	0.7176	1.6	0.08832	NA	NA	NA	NA	NA	NA	NA	NA	91.5
515	BIOD515	F	87	9	Severe	No	NO	0.2	0.01994	141	201	4.28	NA	28	60	538	186.9	99.3	NA	16	6470	0.5	0.04985	9.97	85.5	8.52435	8.7	0.86739	5.5	0.54835	0.1	0.00997	NA	0.38	NA	NA	NA	NA	NA	NA	17.4
516	BIOD516	F	50	6	Mild	No	YES	0.5	0.0189	148	36	0.71	NA	12	17	176	3	70.95	NA	103	510	0.3	0.01134	3.78	60.4	2.28312	32.8	1.23984	6.3	0.23814	0	0	NA	0.05	NA	NA	NA	154	98	34	109.3333333
517	BIOD517	F	61	7	Severe	Si	YES	0.1	0.00674	231	24.4	0.74	NA	46	NA	258	NA	53.8	NA	115	380	1	0.0674	6.74	80.1	5.39874	13.8	0.93012	5	337	0	0	NA	0.1	NA	NA	1	82	98.7	NA	13.8
518	BIOD518	F	44	5	Mild	No	YES	0.2	0.0082	89	20	0.69	NA	27	NA	229	NA	5.6	NA	125	370	0.2	0.0082	4.1	49.3	2.0213	39.8	1.6318	9.5	0.3895	1	41	NA	0.05	NA	NA	NA	NA	NA	NA	199
519	BIOD519	M	74	8	Severe	No	YES	0.4	0.0298	232	42	0.9	NA	27	26	186	10.46	18.2	NA	110	630	0.5	0.03725	7.45	60.4	4.4998	22.3	1.66135	15.7	1.16965	1.2	0.0894	NA	0.08	NA	NA	NA	NA	NA	NA	44.6
520	BIOD520	F	68	7	Mild	No	YES	0	0	203	17.8	0.57	NA	20	NA	252	NA	21.9	NA	110	600	0.5	0.0194	3.88	73	2.8324	18.8	0.72944	7.7	0.29876	0	0	NA	0.06	NA	NA	NA	NA	NA	NA	37.6
521	BIOD521	F	63	7	Mild	No	YES	0.1	0.00684	133	26.8	0.6	NA	NA	NA	NA	NA	23.7	NA	112	NA	0.1	0.00684	6.84	80.3	5.49252	13.2	0.90288	5.7	0.38988	0.6	0.04104	NA	NA	NA	NA	NA	NA	NA	NA	132
522	BIOD522	M	69	7	Severe	Si	NO	0.3	0.00993	128	71.2	1.44	NA	26	NA	413	24.6	114.3	NA	106	600	0.9	0.02979	3.31	91.3	3.02203	4.5	0.14895	3	0.0993	0	0	NA	0.95	NA	NA	1.6	151	100	57	5
523	BIOD523	F	71	8	Mild	No	YES	0.2	0.02014	208	33.2	0.61	NA	NA	NA	NA	NA	NA	NA	82	NA	0.5	0.05035	10.07	85.3	8.58971	8.3	0.83581	5.7	0.57399	0	0	NA	NA	NA	NA	NA	NA	NA	NA	16.6
524	BIOD524	F	28	3	Severe	No	YES	0.2	0.01064	184	23	0.7	NA	NA	NA	NA	NA	93	NA	92	NA	0.4	0.02128	5.32	81.8	4.35176	15	798	2.8	0.14896	0.2	0.01064	NA	NA	NA	NA	NA	50	90.1	NA	37500
525	BIOD525	M	86	9	Severe	No	YES	1	0.04	216	120	2.11	NA	12	NA	NA	NA	3	NA	93	810	0.3	12	4	58.9	2,356	28.8	1,152	10.5	0.42	0.8	32	NA	NA	NA	NA	NA	NA	NA	NA	96
526	BIOD526	M	91	10	Severe	No	NO	0.4	0.01084	325	43	1.39	2.86	28	44	NA	NA	85	NA	111	4510	0.7	0.01897	2.71	51.9	1.40649	36.2	0.98102	11.1	0.30081	0.4	0.01084	NA	NA	NA	NA	NA	NA	NA	NA	51.71428571
527	BIOD527	M	55	6	Severe	No	YES	0.2	0.01118	173	24.3	0.88	NA	NA	NA	NA	NA	50.19	NA	102	810	0.5	0.02795	5.59	77.3	4.32107	16.6	0.92794	5.4	0.30186	0	0	NA	NA	NA	NA	NA	NA	NA	NA	33.2
528	BIOD528	M	58	6	Severe	Si	YES	0.1	0.00676	165	18.3	0.86	NA	NA	NA	NA	NA	184.23	NA	105	NA	1	0.0676	6.76	81.1	5.48236	8	0.5408	9.8	0.66248	0	0	NA	NA	NA	NA	1.6	21	36.7	NA	8
529	BIOD529	M	34	4	Mild	No	YES	0.4	0.02028	157	33	0.98	NA	NA	NA	NA	NA	12	NA	99	NA	0.4	0.02028	5.07	61.7	3.12819	32	1.6224	5.7	0.28899	0.2	0.01014	NA	0.08	NA	NA	NA	NA	NA	NA	80
530	BIOD530	F	80	9	Severe	No	YES	0.5	0.03035	446	31	0.8	NA	NA	NA	NA	NA	19	NA	107	NA	0.3	0.01821	6.07	47.8	2.90146	39.4	2.39158	10.7	0.64949	1.6	0.09712	NA	0.04	NA	NA	NA	NA	NA	NA	131.3333333
531	BIOD531	M	48	5	Severe	Si	YES	0.2	0.01266	190	37	1.04	NA	NA	NA	NA	NA	NA	NA	75	NA	0.2	0.01266	6.33	79.6	5.03868	15.3	0.96849	4.9	0.31017	0	0	NA	NA	NA	NA	NA	NA	NA	NA	76.5
532	BIOD532	F	55	6	Leve	No	YES	0.4	0.02916	213	31.9	0.91	NA	NA	NA	NA	NA	22.11	NA	101	NA	0.4	0.02916	7.29	71.2	5.19048	19.2	1.39968	8.4	0.61236	0.4	0.02916	NA	NA	NA	NA	NA	NA	NA	NA	48
533	BIOD533	F	63	7	Severe	Si	YES	0.4	0.01092	201	18.8	0.7	NA	NA	NA	430	NA	38.02	NA	121	NA	0	0	2.73	63	1.7199	30.4	0.82992	6.2	0.16926	0	0	NA	0.07	NA	NA	1.6	NA	NA	310	#¡DIV/0!
534	BIOD534	M	66	7	Mild	No	YES	0.3	0.01002	194	29	0.98	NA	NA	NA	NA	NA	58	NA	113	NA	0.3	0.01002	3.34	70.6	2.35804	17.7	0.59118	11.1	0.37074	0.3	0.01002	NA	NA	NA	NA	NA	NA	NA	NA	59
535	BIOD535	F	63	7	Mild	No	YES	0.2	0.0119	295	34	0.64	NA	NA	NA	NA	NA	22	NA	98	NA	0.3	0.01785	5.95	68.7	4.08765	21.7	1.29115	8.7	0.51765	0.7	0.04165	NA	0.03	NA	NA	NA	73	97.9	NA	72.33333333
536	BIOD536	M	72	8	Severe	Si	NO	0.1	0.0086	105	57.5	1.25	NA	94.4	NA	560	NA	210.76	NA	95	2080	0.6	0.0516	8.6	82.9	7.1294	12.6	1.0836	3.8	0.3268	0	0	NA	0.15	NA	NA	NA	50	82.9	NA	21
537	BIOD537	M	71	8	Severe	No	YES	0	0	209	NA	1.42	NA	NA	NA	NA	NA	154	NA	104	NA	0.5	0.02855	5.71	78	4.4538	13.7	0.78227	8.1	0.46251	0.2	0.01142	NA	0.2	NA	NA	NA	65	93.8	NA	27.4
538	BIOD538	M	67	7	Severe	Si	YES	0.2	0.01954	276	30.4	0.89	NA	36.9	NA	526	NA	210.28	NA	83	1870	0.4	0.03908	9.77	81.7	7.98209	9.8	0.95746	7.9	0.77183	0	0	NA	0.22	NA	NA	1.6	81	97.1	NA	24.5
539	BIOD539	M	74	8	Severe	Si	YES	0.2	0.02386	224	82.3	1.14	NA	25.7	NA	485	NA	287.55	NA	92	21000	2	0.2386	11.93	86	10.2598	7.9	0.94247	3.9	0.46527	0	0	NA	0.35	NA	NA	NA	NA	NA	NA	3.95
540	BIOD540	M	63	7	Mild	No	YES	0	0	143	40.6	0.88	NA	NA	NA	NA	NA	161.94	NA	70	400	0.3	0.0105	3.5	58.3	2.0405	25.7	0.8995	15.7	0.5495	0	0	NA	NA	NA	NA	NA	NA	NA	NA	85.66666667
541	BIOD541	M	57	6	Severe	No	YES	0.1	0.00801	199	29.2	1.07	NA	23.1	NA	386	NA	144.67	NA	85	960	0.6	0.04806	8.01	84.2	6.74442	9.5	0.76095	5.6	0.44856	0	0	NA	0.32	NA	NA	1.9	26	33.5	NA	15.83333333
542	BIOD542	F	81	9	Mild	No	YES	0.2	0.00812	189	31	0.86	NA	43	50	351	NA	94.1	NA	101	1390	0.5	0.0203	4.06	60.7	2.46442	30.3	1.23018	8.6	0.34916	0.2	0.00812	NA	0.08	NA	NA	NA	NA	NA	60	60.6
543	BIOD543	M	63	7	Severe	No	YES	0.3	0.02682	152	26.6	1.33	NA	78	NA	283	NA	85.9	NA	98	750	0.4	0.03576	8.94	83.2	7.43808	9.1	0.81354	6.9	0.61686	0.1	0.00894	NA	NA	NA	NA	NA	NA	NA	NA	22.75
544	BIOD544	M	67	7	Mild	No	YES	0.1	0.00885	277	77	2.01	NA	NA	NA	NA	NA	94.52	NA	77	360	0.5	0.04425	8.85	81.7	7.23045	10.1	0.89385	7.5	0.66375	0.1	0.00885	NA	NA	NA	NA	1.4	68	96.8	NA	20.2
545	BIOD545	M	43	5	Leve	No	YES	0.2	0.02556	296	37	0.91	NA	33	NA	195	5.52	1.5	NA	110	1690	0.5	0.0639	12.78	80.6	10.30068	12	1.5336	6.7	0.85626	0.5	0.0639	NA	0.04	NA	NA	NA	NA	NA	NA	24
546	BIOD546	M	48	5	Leve	No	YES	0	0	174	37	0.78	NA	NA	NA	NA	NA	76	NA	110	NA	0.3	0.01779	5.93	61	3.6173	27.7	1.64261	11	0.6523	0.3	0.01779	NA	NA	NA	NA	NA	NA	NA	NA	92.33333333
547	BIOD547	F	72	8	Severe	Si	YES	0	0	206	25.1	0.77	NA	110	NA	427	NA	56.7	NA	110	710	0.6	0.03162	5.27	77.6	4.08952	14.6	0.76942	7.2	0.37944	0	0	NA	NA	NA	NA	1.2	65	93.6	NA	24.33333333
548	BIOD548	F	72	8	Severe	No	YES	NA	NA	NA	NA	NA	NA	NA	NA	NA	NA	NA	NA	NA	NA	NA	NA	NA	NA	NA	NA	NA	NA	NA	NA	NA	NA	NA	NA	NA	0.9	72	96.6	NA	#¡VALOR!
549	BIOD549	F	38	4	Mild	No	YES	0.1	0.00871	289	37.7	0.68	NA	12	NA	161	NA	0.32	NA	107	180	0.3	0.02613	8.71	84.7	7.37737	11.6	1.01036	3.3	0.28743	0	0	NA	0.02	NA	NA	0.9	NA	NA	43	38.66666667
550	BIOD550	M	75	8	Severe	Si	NO	0.2	0.01982	152	44.8	1.05	NA	54.4	NA	844	NA	311.52	NA	63	4160	1.3	0.12883	9.91	87	8.6217	7.3	0.72343	4.2	0.41622	0	0	NA	0.63	NA	NA	3.1	104	98.5	796	5.615384615
551	BIOD551	M	52	6	Mild	No	YES	0.2	0.01098	156	32	1.15	NA	13	21	176	NA	11.05	NA	67	NA	0.5	0.02745	5.49	63	3.4587	22.4	1.22976	12.4	0.68076	2	0.1098	NA	0.18	NA	NA	NA	72	96.9	NA	44.8
552	BIOD552	F	75	8	Mild	No	YES	NA	NA	NA	NA	NA	NA	NA	NA	NA	NA	NA	NA	NA	NA	NA	NA	NA	NA	NA	NA	NA	NA	NA	NA	NA	NA	NA	NA	NA	NA	78	98.5	NA	#¡VALOR!
553	BIOD553	M	52	6	Leve	No	YES	1.3	0.04836	168	26.5	1.1	NA	47	NA	214	NA	1.1	NA	107	340	0.3	0.01116	3.72	29.8	1.10856	40.6	1.51032	28	1.0416	0	0	NA	NA	NA	NA	0.8	86	97.7	NA	135.3333333
554	BIOD554	M	86	9	Severe	No	NO	0.1	0.00765	149	123	2.56	NA	17	20	281	51.4	287.7	NA	13	550	0.8	0.0612	7.65	80.5	6.15825	10.5	0.80325	6.8	0.5202	2.1	0.16065	NA	1.96	NA	NA	NA	NA	NA	NA	13.125
555	BIOD555	M	65	7	Mild	No	YES	0.1	0.00778	228	25.1	0.82	NA	31	NA	343	NA	104	NA	99	620	0.4	0.03112	7.78	75	5,835	13.1	1.01918	11.3	0.87914	0.1	0.00778	NA	NA	NA	NA	NA	73	97.1	NA	32.75
556	BIOD556	F	54	6	Mild	No	YES	0.2	0.01012	146	14.4	0.73	NA	NA	NA	NA	NA	58.1	NA	108	NA	0.6	0.03036	5.06	64.8	3.27888	28.3	1.43198	5.9	0.29854	0.2	0.01012	NA	0.04	NA	NA	1.6	NA	NA	NA	47.16666667
557	BIOD557	F	60	7	Leve	No	YES	1.1	0.07128	223	27	0.76	NA	65	NA	183	3.97	1.6	NA	118	490	0.3	0.01944	6.48	44.9	2.90952	41.2	2.66976	8.5	0.5508	4.3	0.27864	NA	0.03	NA	NA	NA	NA	NA	72	137.3333333
558	BIOD558	M	62	7	Severe	Si	YES	0.2	0.01256	287	30.7	0.84	NA	NA	NA	NA	NA	119.8	NA	97	NA	0.3	0.01884	6.28	77.6	4.87328	14.8	0.92944	6.1	0.38308	1	0.0628	NA	0.07	NA	NA	1.3	53	89.2	NA	49.33333333
559	BIOD559	F	66	7	Severe	No	YES	0	0	141	16.4	0.66	NA	29	NA	292	NA	86.9	NA	110	460	0.3	0.00924	3.08	59.8	1.84184	32.1	0.98868	7.8	0.24024	0	0	NA	NA	NA	NA	NA	79	97.5	NA	107
560	BIOD560	F	70	8	Mild	No	YES	0.1	0.00733	167	23	0.73	NA	NA	NA	383	NA	137.7	NA	109	1450	0.7	0.05131	7.33	82.3	6.03259	11.3	0.82829	5.6	0.41048	0	0	NA	NA	NA	NA	NA	71	96.2	NA	16.14285714
561	BIOD561	M	84	9	Mild	No	YES	0.2	0.0244	240	35.4	0.82	NA	15	NA	NA	NA	89.7	NA	70	520	0.9	0.1098	12.2	82.1	10.0162	11.7	1.4274	5.1	0.6222	0	0	NA	0.51	NA	NA	2	NA	NA	NA	13
562	BIOD562	M	65	7	Leve	No	YES	0.2	0.00916	88	43	1.12	NA	13	NA	174	9.21	33.4	NA	79	870	0.9	0.04122	4.58	42.4	1.94192	18.8	0.86104	38.6	1.76788	0	0	NA	NA	NA	NA	NA	NA	NA	NA	20.88888889
563	BIOD563	M	77	8	Severe	No	NO	0.2	0.00968	201	61.1	1.35	NA	15	NA	241	NA	90.1	NA	114	640	0.2	0.00968	4.84	48.2	2.33288	41.7	2.01828	9.7	0.46948	0	0	NA	0.09	NA	NA	1.5	81	97.4	NA	208.5
564	BIOD564	M	87	9	Severe	No	YES	0.5	0.08765	92	68.9	1.87	NA	NA	NA	NA	NA	NA	NA	73	NA	1.5	0.26295	17.53	91.8	16.09254	3.3	0.57849	2.7	0.47331	0.2	0.03506	NA	NA	NA	NA	NA	NA	NA	NA	2.2
565	BIOD565	F	53	6	Mild	No	YES	0.2	0.01068	201	36.7	0.65	NA	30	NA	343	NA	46.1	NA	106	1100	0.6	0.03204	5.34	71.1	3.79674	23.4	1.24956	4.7	0.25098	0	0	NA	0.04	NA	NA	NA	68	95.2	NA	39
566	BIOD566	M	53	6	Mild	No	YES	0.3	0.0177	177	27	0.77	NA	25	NA	295	NA	9.7	NA	108	370	1	59	5.9	62.9	3.7111	25.8	1.5222	9.8	0.5782	0.2	0.0118	NA	0.03	NA	NA	1.7	NA	NA	NA	0.0258
567	BIOD567	F	69	7	Mild	No	YES	0.2	0.02162	210	29	0.59	NA	NA	NA	NA	NA	50	NA	115	NA	0.4	0.04324	10.81	25.3	2.73493	71.3	7.70753	3	0.3243	0.2	0.02162	NA	NA	NA	NA	NA	NA	NA	NA	178.25
568	BIOD568	M	74	8	Mild	No	YES	0.3	0.01893	162	78.7	1.19	NA	19	NA	169	NA	9.1	NA	96	560	0.2	0.01262	6.31	67.9	4.28449	22.7	1.43237	8.7	0.54897	0.2	0.01262	NA	NA	NA	NA	NA	NA	NA	NA	113.5
569	BIOD569	M	58	6	Mild	No	YES	0.5	0.01965	149	48.2	0.85	NA	37	NA	347	NA	27.9	NA	106	540	0.3	0.01179	3.93	60.5	2.37765	29	1.1397	9.4	0.36942	0.3	0.01179	NA	0.04	NA	NA	NA	NA	NA	NA	96.66666667
570	BIOD570	F	71	8	Mild	No	YES	NA	NA	NA	NA	NA	NA	NA	NA	NA	NA	NA	NA	NA	NA	NA	NA	NA	NA	NA	NA	NA	NA	NA	NA	NA	NA	NA	NA	NA	1.4	79	98.5	NA	#¡VALOR!
571	BIOD571	M	54	6	Mild	No	YES	0	0	123	31	0.98	NA	NA	NA	383	NA	42	NA	128	NA	0.3	0.01149	3.83	70.7	2.70781	23	0.8809	6.3	0.24129	0	0	NA	NA	NA	NA	NA	NA	NA	NA	76.66666667
572	BIOD572	F	63	7	Leve	No	YES	0.3	0.01722	166	27	0.62	NA	34	NA	268	NA	13.7	NA	96	770	0.2	0.01148	5.74	60.3	3.46122	32.2	1.84828	7	0.4018	0.2	0.01148	NA	0.05	NA	NA	NA	NA	NA	NA	161
573	BIOD573	F	72	8	Mild	No	YES	0.2	0.01256	255	33.6	0.64	NA	8	NA	235	NA	29.1	NA	100	790	0.3	0.01884	6.28	72.8	4.57184	17.8	1.11784	7.8	0.48984	1.1	0.06908	NA	NA	NA	NA	NA	NA	NA	NA	59.33333333
574	BIOD574	M	71	8	Mild	No	YES	0.2	0.00802	138	28.4	0.94	NA	24	NA	293	NA	17	NA	100	850	0.2	0.00802	4.01	46.5	1.86465	40.1	1.60801	12.5	0.50125	0.5	0.02005	NA	NA	NA	NA	NA	NA	NA	NA	200.5
575	BIOD575	F	90	10	Mild	No	YES	0.2	0.00808	147	34	0.82	NA	22	24	201	8.34	6.34	NA	88	710	1.7	0.06868	4.04	47.9	1.93516	35.6	1.43824	15.8	0.63832	0.5	0.0202	NA	0.07	NA	NA	NA	79	98.3	NA	20.94117647
576	BIOD576	M	57	6	Severe	No	YES	0.2	0.01788	298	31	0.72	NA	25	25	286	3	235.86	NA	94	880	0.6	0.05364	8.94	84	7.5096	7.7	0.68838	7.8	0.69732	0.3	0.02682	NA	0.07	NA	NA	NA	62	92.6	77	12.83333333
577	BIOD577	M	77	8	Severe	No	YES	0.2	0.01114	64	47.2	0.88	NA	228.5	NA	940	NA	41.5	NA	114	1700	0.5	0.02785	5.57	68.2	3.79874	25.5	1.42035	5.4	0.30078	0.2	0.01114	NA	0.13	NA	NA	1.4	66	94.7	NA	51
578	BIOD578	M	87	9	Severe	No	YES	0.9	0.05796	359	40	0.88	NA	26.7	NA	252	NA	17.2	NA	93	1650	0.8	0.05152	6.44	71.9	4.63036	16.8	1.08192	7.9	0.50876	1.7	0.10948	NA	NA	NA	NA	2	76	97.4	NA	21
579	BIOD579	F	80	9	Mild	No	YES	0.2	0.01188	151	49.3	0.97	NA	42	NA	282	NA	61.7	NA	112	780	0.8	0.04752	5.94	72.6	4.31244	17.8	1.05732	8.4	0.49896	0.2	0.01188	NA	NA	NA	NA	NA	NA	NA	NA	22.25
580	BIOD580	M	74	8	Severe	No	YES	0.3	0.02277	227	44	0.78	NA	29	32	288	12.08	197.08	NA	99	1180	0.7	0.05313	7.59	72	5.4648	16.5	1.25235	10	759	1.2	0.09108	NA	0.12	NA	NA	NA	46	88.3	49	23.57142857
581	BIOD581	F	70	8	Severe	Si	NO	NA	NA	NA	NA	NA	NA	NA	NA	NA	NA	NA	NA	NA	NA	NA	NA	NA	NA	NA	NA	NA	NA	NA	NA	NA	NA	NA	NA	NA	NA	81	97.7	NA	#¡VALOR!
582	BIOD582	M	83	9	Severe	No	NO	0	0	123	80	1.66	NA	12	NA	211	NA	257	NA	89	2750	0.7	0.03871	5.53	87	4.8111	6.5	0.35945	5.8	0.32074	0	0	NA	0.37	NA	NA	NA	NA	NA	NA	9.285714286
583	BIOD583	M	87	9	Severe	No	YES	0.2	0.00892	89	45.9	1.07	NA	28	NA	407	26.8	22	NA	96	1090	0.2	0.00892	4.46	62.6	2.79196	30.7	1.36922	6.3	0.28098	0	0	NA	NA	NA	NA	1.8	76	97.6	615	153.5
584	BIOD584	M	73	8	Severe	No	YES	0	0	164	49.5	1.25	NA	43	NA	256	NA	96	462.8	93	770	0.5	0.0277	5.54	77.6	4.29904	13.4	0.74236	8.5	0.4709	0	0	NA	NA	NA	NA	NA	74	97.7	NA	26.8
585	BIOD585	M	65	7	Mild	No	YES	0.3	0.02889	292	30.2	0.91	NA	23	NA	265	NA	153.1	NA	100	540	0.3	0.02889	9.63	68.4	6.58692	23.1	2.22453	7.8	0.75114	0.1	0.00963	NA	NA	NA	NA	NA	NA	NA	NA	77
586	BIOD586	M	63	7	Mild	No	YES	0.3	0.01158	107	29.9	0.9	NA	16	NA	338	NA	64.7	NA	115	600	0.3	0.01158	3.86	55.1	2.12686	33.9	1.30854	10.1	0.38986	0.3	0.01158	NA	NA	NA	NA	NA	NA	NA	NA	113
587	BIOD587	M	64	7	Severe	No	YES	0.1	0.0084	256	67	1.12	NA	NA	NA	NA	NA	153	NA	102	NA	0.5	42	8.4	84	7,056	9.9	0.8316	6	504	0	0	NA	NA	NA	NA	NA	51	94.1	NA	0.0198
588	BIOD588	M	68	7	Mild	No	YES	0.2	0.01124	194	29.7	0.75	NA	17	NA	283	NA	102	NA	99	580	0.4	0.02248	5.62	70	3,934	21.4	1.20268	7.3	0.41026	0.7	0.03934	NA	NA	NA	NA	NA	NA	NA	NA	53.5
589	BIOD589	M	45	5	Mild	No	YES	0.2	0.00872	136	17.8	0.95	NA	27	NA	332	NA	30.9	522.5	90	570	0.2	0.00872	4.36	75.7	3.30052	17.7	0.77172	6.2	0.27032	0	0	NA	NA	NA	NA	NA	NA	NA	NA	88.5
590	BIOD590	F	54	6	Severe	No	NO	0.4	0.0108	124	44	0.94	NA	17	NA	501	NA	87.8	343.8	126	620	1.1	0.0297	2.7	75.9	2.0493	16.7	0.4509	5.9	0.1593	0	0	NA	NA	NA	NA	NA	59	91	NA	15.18181818
591	BIOD591	M	76	8	Severe	Si	NO	NA	NA	NA	NA	NA	NA	NA	NA	NA	NA	NA	NA	NA	NA	NA	NA	NA	NA	NA	NA	NA	NA	NA	NA	NA	NA	NA	NA	NA	5.8	23	47.9	NA	#¡VALOR!
592	BIOD592	F	90	10	Severe	No	YES	0.5	0.0109	424	33	0.44	3.27	20	23	243	NA	31	1655	NA	1500	0.5	0.0109	2.18	64.2	1.39956	28.9	0.63002	6.4	0.13952	0	0	NA	NA	NA	NA	NA	NA	NA	NA	57.8
593	BIOD593	F	44	5	Mild	No	YES	NA	NA	NA	NA	NA	NA	NA	NA	NA	NA	NA	NA	NA	NA	NA	NA	NA	NA	NA	NA	NA	NA	NA	NA	NA	NA	NA	NA	NA	0.6	104	98.8	NA	#¡VALOR!
594	BIOD594	F	44	5	Leve	No	YES	0.3	0.00867	220	21	0.69	NA	NA	NA	NA	NA	5	NA	124	NA	0	0	2.89	42.2	1.21958	41.9	1.21091	14.2	0.41038	1.4	0.04046	NA	NA	NA	NA	NA	NA	NA	NA	#¡DIV/0!
595	BIOD595	M	57	6	Severe	No	YES	NA	NA	NA	NA	NA	NA	NA	NA	NA	NA	NA	NA	NA	NA	NA	NA	NA	NA	NA	NA	NA	NA	NA	NA	NA	NA	NA	NA	NA	0.9	67	96.4	NA	#¡VALOR!
596	BIOD596	M	57	6	Leve	No	YES	0.2	0.00876	137	42	0.99	NA	NA	NA	NA	NA	47	NA	101	NA	0.5	0.0219	4.38	65.4	2.86452	26.9	1.17822	7.5	0.3285	0	0	NA	NA	NA	NA	NA	NA	NA	NA	53.8
597	BIOD597	M	61	7	Severe	No	YES	NA	NA	NA	NA	NA	NA	NA	NA	NA	NA	NA	NA	NA	NA	NA	NA	NA	NA	NA	NA	NA	NA	NA	NA	NA	NA	NA	NA	NA	1	75	96.7	NA	#¡VALOR!
598	BIOD598	M	68	7	Severe	No	YES	0.5	33	189	42	0.84	NA	34	23	238	11.85	95.15	NA	122	920	2.6	0.1716	6.6	71.9	4.7454	18.6	1.2276	8.8	0.5808	0.2	0.0132	NA	0.08	NA	NA	NA	60	93.7	61	7.153846154
599	BIOD599	M	50	6	Mild	No	YES	0.4	0.0222	171	32.9	1.22	NA	44.5	NA	329	NA	31.92	NA	102	550	0.7	0.03885	5.55	67.9	3.76845	24.5	1.35975	6.5	0.36075	0	0	NA	NA	NA	NA	NA	NA	NA	NA	35
600	BIOD600	M	68	7	Severe	No	YES	NA	NA	NA	NA	NA	NA	NA	NA	NA	NA	NA	NA	NA	NA	NA	NA	NA	NA	NA	NA	NA	NA	NA	NA	NA	NA	NA	NA	NA	0.8	79	98.3	NA	#¡VALOR!
601	BIOD601	M	68	7	Severe	No	YES	0.2	0.01946	298	30.5	0.77	NA	49	NA	332	NA	82.35	NA	NA	NA	0.4	0.03892	9.73	78.4	7.62832	13.2	1.28436	7.8	0.75894	0	0	NA	NA	NA	NA	NA	NA	NA	NA	33
602	BIOD602	F	71	8	Mild	No	YES	0.1	0.01101	223	21	0.55	NA	NA	NA	NA	NA	93	NA	118	NA	0.4	0.04404	11.01	82.4	9.07224	11.4	1.25514	6.1	0.67161	0	0	NA	NA	NA	NA	NA	NA	NA	NA	28.5
603	BIOD603	M	73	8	Severe	No	YES	0.1	0.00785	134	52	1.01	NA	NA	NA	NA	NA	NA	NA	97	NA	0.9	0.07065	7.85	82	6,437	11.7	0.91845	6.1	0.47885	0.1	0.00785	NA	NA	NA	NA	NA	NA	NA	NA	13
604	BIOD604	F	69	7	Mild	No	YES	0.2	0.00888	290	39	0.82	NA	NA	NA	257	NA	62	NA	122	2340	0.5	0.0222	4.44	58.2	2.58408	30.6	1.35864	10.8	0.47952	0.2	0.00888	NA	0.12	NA	656	NA	NA	NA	NA	61.2
605	BIOD605	M	66	7	Severe	Si	YES	0	0	103	19	0.74	NA	NA	NA	NA	NA	72	NA	130	NA	0.6	0.02172	3.62	81.6	2.95392	11.5	0.4163	6.9	0.24978	0	0	NA	0.3	NA	NA	NA	NA	NA	NA	19.16666667
606	BIOD606	F	83	9	Mild	No	YES	NA	NA	NA	NA	NA	NA	NA	NA	NA	NA	NA	NA	NA	NA	NA	NA	NA	NA	NA	NA	NA	NA	NA	NA	NA	NA	NA	NA	NA	0.7	71	96.7	NA	#¡VALOR!
607	BIOD607	M	62	7	Mild	No	YES	0.2	0.0099	165	33.3	0.78	NA	15	NA	NA	NA	16.7	110.8	111	430	0.2	0.0099	4.95	51.7	2.55915	36	1,782	11.1	0.54945	0.8	0.0396	NA	0.05	NA	NA	NA	NA	NA	NA	180000
608	BIOD608	M	49	5	Mild	No	YES	0.2	0.02064	167	19.3	0.81	NA	137	NA	341	NA	71.8	NA	107	550	0.6	0.06192	10.32	85.9	8.86488	9.9	1.02168	3.4	0.35088	0	0	NA	0.09	NA	NA	NA	NA	NA	NA	16.5
609	BIOD609	F	65	7	Mild	No	YES	0.2	0.00902	149	19.5	0.64	NA	23	NA	262	NA	26.1	818.3	112	750	0.2	0.00902	4.51	62.2	2.80522	29	1.3079	8.2	0.36982	0.2	0.00902	NA	NA	NA	NA	NA	NA	NA	NA	145
610	BIOD610	F	60	7	Mild	No	YES	0.3	0.01719	290	30.2	0.71	NA	16	NA	168	NA	0.4	NA	NA	NA	0.3	0.01719	5.73	69.8	3.99954	24.8	1.42104	4.5	0.25785	0.3	0.01719	NA	0.01	NA	NA	NA	NA	NA	NA	82.66666667
611	BIOD611	M	76	8	Mild	No	YES	0.3	0.02304	152	27.7	1.1	4.05	8.6	17	234	NA	92.2	NA	104	690	0.4	0.03072	7.68	83.6	6.42048	7.2	0.55296	8.5	0.6528	0	0	NA	0.13	NA	NA	NA	NA	NA	93	18
612	BIOD612	M	72	8	Mild	No	YES	0.3	0.00945	142	35.4	0.79	NA	34.3	NA	170	NA	50.3	NA	89	830	0.3	0.00945	3.15	66.4	2.0916	22.9	0.72135	9.5	0.29925	0.6	0.0189	NA	0.09	NA	NA	NA	NA	NA	NA	76.33333333
613	BIOD613	M	35	4	Severe	Si	YES	0.2	0.01052	226	36	1.11	NA	NA	NA	NA	4.6	25.72	NA	105	460	0.2	0.01052	5.26	82.7	4.35002	12.2	0.64172	4.9	0.25774	0	0	NA	83	NA	NA	NA	NA	NA	84	61
614	BIOD614	F	44	5	Mild	No	YES	0.1	0.00698	218	18	0.67	NA	19	24	181	2	44.2	NA	110	340	0.3	0.02094	6.98	73.8	5.15124	19.5	1.3611	6.6	0.46068	0	0	NA	0.03	NA	NA	NA	NA	NA	NA	65
615	BIOD615	F	57	6	Mild	No	YES	NA	NA	NA	NA	NA	NA	NA	NA	NA	NA	NA	NA	NA	NA	NA	NA	NA	NA	NA	NA	NA	NA	NA	NA	NA	NA	NA	NA	NA	1.6	82	98.7	NA	#¡VALOR!
616	BIOD616	F	43	5	Mild	No	YES	0.2	0.01	184	15	0.58	4.2	43	45	172	NA	3	NA	103	760	0.4	0.02	5	63.2	3.16	24.6	1.23	11.8	0.59	0.2	0.01	NA	0.05	NA	NA	NA	NA	NA	59	61.5
617	BIOD617	F	54	6	Severe	No	YES	NA	NA	NA	NA	NA	NA	NA	NA	NA	NA	NA	NA	NA	NA	NA	NA	NA	NA	NA	NA	NA	NA	NA	NA	NA	NA	NA	NA	NA	0.8	72	96.6	NA	#¡VALOR!
618	BIOD618	M	73	8	Severe	No	YES	0.5	0.0215	114	20	0.67	4.36	19	40	231	NA	32.3	NA	103	1050	0.5	0.0215	4.3	63.5	2.7305	29.5	1.2685	5.8	0.2494	0.2	0.0086	NA	0.04	NA	NA	NA	NA	NA	278	59
619	BIOD619	F	42	5	Mild	No	YES	0	0	160	39	0.74	NA	39	44	240	3.41	18.4	NA	98	370	0.5	0.0222	4.44	77.9	3.45876	16.2	0.71928	5.9	0.26196	0	0	NA	0.07	NA	NA	NA	NA	NA	NA	32.4
620	BIOD620	M	79	8	Mild	No	YES	0.2	0.01146	192	98.7	3.12	NA	NA	NA	NA	NA	22.6	NA	103	1010	0.7	0.04011	5.73	71.3	4.08549	16.1	0.92253	11.5	0.65895	0.2	0.01146	NA	0.15	NA	NA	NA	NA	NA	NA	23
621	BIOD621	M	54	6	Severe	No	YES	NA	NA	NA	NA	NA	NA	NA	NA	NA	NA	NA	NA	NA	NA	NA	NA	NA	NA	NA	NA	NA	NA	NA	NA	NA	NA	NA	NA	NA	0.9	29	58.8	NA	#¡VALOR!
622	BIOD622	M	46	5	Leve	No	YES	0.3	0.01758	192	41	0.87	NA	43	33	296	3	27.4	NA	114	310	0.5	0.0293	5.86	67.6	3.96136	22	1.2892	10.1	0.59186	0	0	NA	0.09	NA	NA	NA	NA	NA	NA	44
623	BIOD623	M	74	8	Severe	No	YES	NA	NA	NA	NA	NA	NA	NA	NA	NA	NA	NA	NA	NA	NA	NA	NA	NA	NA	NA	NA	NA	NA	NA	NA	NA	NA	NA	NA	NA	NA	62	92.1	NA	#¡VALOR!
624	BIOD624	F	41	5	Severe	Si	YES	NA	NA	NA	NA	NA	NA	NA	NA	NA	NA	NA	NA	NA	NA	NA	NA	NA	NA	NA	NA	NA	NA	NA	NA	NA	NA	NA	NA	NA	NA	89	98.7	NA	#¡VALOR!
625	BIOD625	M	64	7	Mild	No	YES	0.5	0.01855	138	30.1	1.05	4.64	31	38	214	NA	13.3	NA	118	410	0.3	0.01113	3.71	53.7	1.99227	35	1.2985	10.2	0.37842	0.3	0.01113	NA	0.03	NA	NA	NA	NA	NA	153	116.6666667
626	BIOD626	F	76	8	Severe	No	YES	0.2	0.01208	299	38.5	0.84	3.63	13	21	262	NA	69.6	NA	98	560	0.7	0.04228	6.04	74.2	4.48168	16.6	1.00264	8.1	0.48924	0.2	0.01208	NA	0.07	NA	NA	1.2	87	99.2	46	23.71428571
627	BIOD627	F	38	4	Mild	No	YES	0.2	0.00836	264	15.1	0.63	4.33	24	26	219	NA	77	NA	102	420	0.2	0.00836	4.18	58.9	2.46202	30.6	1.27908	9.6	0.40128	0.5	0.0209	NA	0.03	NA	NA	NA	NA	NA	449	153
628	BIOD628	M	78	8	Mild	No	YES	0	0	102	30	0.8	3.4	15	25	297	NA	104.9	NA	69	710	0.6	0.04194	6.99	83.2	5.81568	11	0.7689	5.2	0.36348	0	0	NA	0.09	NA	NA	NA	NA	NA	40	18.33333333
629	BIOD629	M	58	6	Severe	Si	NO	0.2	0.02568	159	41.4	0.82	3.92	29	35	357	NA	108.9	1270	94	910	0.5	0.0642	12.84	86.8	11.14512	7.6	0.97584	4.8	0.61632	0.1	0.01284	NA	0.23	NA	NA	1.3	70	97.1	573	15.2
630	BIOD630	M	46	5	Mild	No	YES	NA	NA	NA	NA	NA	NA	NA	NA	NA	NA	NA	NA	NA	NA	NA	NA	NA	NA	NA	NA	NA	NA	NA	NA	NA	NA	NA	NA	NA	0.8	75	96.9	NA	#¡VALOR!
631	BIOD631	M	78	8	Mild	No	YES	0.2	0.0085	175	40.9	0.89	3.81	27	39	420	13.4	37.4	NA	96	560	0.2	0.0085	4.25	52.5	2.23125	30.1	1.27925	16.5	0.70125	0.5	0.02125	NA	0.02	NA	NA	NA	87	97.7	132	150.5
632	BIOD632	M	73	8	Severe	No	YES	NA	NA	NA	NA	NA	NA	NA	NA	NA	NA	NA	NA	NA	NA	NA	NA	NA	NA	NA	NA	NA	NA	NA	NA	NA	NA	NA	NA	NA	1.2	51	86.7	NA	#¡VALOR!
633	BIOD633	M	64	7	Leve	No	YES	0.6	0.05304	163	37.7	1.04	NA	26	28	NA	NA	2.2	19.7	82	NA	0.2	0.01768	8.84	71.3	6.30292	15.7	1.38788	9.3	0.82212	2.9	0.25636	NA	NA	97	NA	NA	NA	NA	96	78.5
634	BIOD634	M	79	8	Severe	No	YES	NA	NA	NA	NA	NA	NA	NA	NA	NA	NA	NA	NA	NA	NA	NA	NA	NA	NA	NA	NA	NA	NA	NA	NA	NA	NA	NA	NA	NA	1.3	84	98.7	NA	#¡VALOR!
635	BIOD635	M	77	8	Severe	No	NO	NA	NA	NA	NA	NA	NA	NA	NA	NA	NA	NA	NA	NA	NA	NA	NA	NA	NA	NA	NA	NA	NA	NA	NA	NA	NA	NA	NA	NA	1.4	58	93.8	NA	#¡VALOR!
636	BIOD636	F	88	9	Severe	No	NO	0.6	0.04206	211	71.6	1.52	3.76	17	21	159	NA	NA	NA	NA	NA	0.4	0.02804	7.01	40.8	2.86008	50.2	3.51902	7.1	0.49771	0.9	0.06309	NA	NA	1265	NA	NA	NA	NA	24	125.5
637	BIOD637	F	80	9	Leve	No	Traslado	0.3	0.01071	151	29	0.62	NA	13	17	218	11.43	38.8	NA	95	5540	0.3	0.01071	3.57	59.9	2.13843	27.2	0.97104	12	0.4284	0.6	0.02142	NA	0.05	NA	NA	NA	NA	NA	NA	90.66666667
638	BIOD638	M	66	7	Severe	No	YES	NA	NA	NA	NA	NA	NA	NA	NA	NA	NA	NA	NA	NA	NA	NA	NA	NA	NA	NA	NA	NA	NA	NA	NA	NA	NA	NA	NA	NA	1.5	60	92.6	NA	#¡VALOR!
639	BIOD639	F	64	7	Severe	No	YES	0.3	0.01788	153	34	0.85	4.18	15	22	176	NA	9	NA	101	390	0.2	0.01192	5.96	81	4.8276	10.1	0.60196	8.6	0.51256	0	0	NA	0.06	NA	NA	1.9	73	97.7	139	50.5
640	BIOD640	M	60	7	Mild	No	YES	0.2	0.01092	247	48	1.08	NA	138	131	393	11.83	60.4	NA	107	300	0.4	0.02184	5.46	68.8	3.75648	15.8	0.86268	14.8	0.80808	0.4	0.02184	NA	0.18	NA	NA	NA	68	94.4	186	39.5
641	BIOD641	F	90	10	Mild	No	YES	NA	NA	NA	NA	NA	NA	NA	NA	NA	NA	NA	NA	NA	NA	NA	NA	NA	NA	NA	NA	NA	NA	NA	NA	NA	NA	NA	NA	NA	0.7	66	95.6	NA	#¡VALOR!
642	BIOD642	M	56	6	Mild	No	YES	0.3	0.02727	281	43	0.99	4.13	31	27	216	NA	74	NA	109	950	0.4	0.03636	9.09	74.1	6.73569	16.2	1.47258	8.8	0.79992	0.6	0.05454	NA	0.09	NA	780	0.8	68	97	NA	40.5
643	BIOD643	M	86	9	Severe	No	NO	0.7	0.04235	110	54	1.02	NA	20	24	319	14.92	19.9	NA	34	21000	1.7	0.10285	6.05	67.4	4.0777	24.1	1.45805	7.6	0.4598	0.2	0.0121	NA	0.1	NA	NA	NA	NA	NA	NA	14.17647059
644	BIOD644	F	56	6	Severe	No	YES	NA	NA	NA	NA	NA	NA	NA	NA	NA	NA	NA	NA	NA	NA	NA	NA	NA	NA	NA	NA	NA	NA	NA	NA	NA	NA	NA	NA	NA	1.1	35	69.9	NA	#¡VALOR!
645	BIOD645	F	69	7	Severe	No	YES	NA	NA	NA	NA	NA	NA	NA	NA	NA	NA	NA	NA	NA	NA	NA	NA	NA	NA	NA	NA	NA	NA	NA	NA	NA	NA	NA	NA	NA	1.1	69	95.7	NA	#¡VALOR!
646	BIOD646	F	59	6	Mild	No	YES	0.1	0.00752	369	44	0.92	NA	17	25	256	14.19	77	93.33	94	610	0.7	0.05264	7.52	73.7	5.54224	20.7	1.55664	5.5	0.4136	0	0	NA	0.11	NA	NA	NA	NA	NA	NA	29.57142857
647	BIOD647	M	63	7	Severe	No	YES	0.3	0.02346	185	24	0.72	NA	38	59	353	7.09	127.8	2548	95	590	0.4	0.03128	7.82	85	6,647	7.4	0.57868	7.3	0.57086	0	0	NA	0.08	NA	NA	NA	NA	NA	NA	18.5
648	BIOD648	M	71	8	Mild	No	YES	0.2	0.01106	209	34	1.04	3.95	15	20	248	NA	73	NA	106	420	0.7	0.03871	5.53	72	3.9816	16.8	0.92904	10.8	0.59724	0.2	0.01106	NA	0.08	NA	NA	0.9	87	98.1	64	24
649	BIOD649	M	50	6	Leve	No	YES	NA	NA	NA	NA	NA	NA	NA	NA	NA	NA	NA	NA	NA	NA	NA	NA	NA	NA	NA	NA	NA	NA	NA	NA	NA	NA	NA	NA	NA	0.9	29	55.8	NA	#¡VALOR!
650	BIOD650	M	57	6	Severe	No	YES	0.1	0.00695	255	31.5	1.05	4.55	46	45	325	NA	94.7	NA	93	520	0.4	0.0278	6.95	80.5	5.59475	10.9	0.75755	8.1	0.56295	0	0	NA	0.08	NA	NA	NA	NA	NA	71	27.25
651	BIOD651	F	80	9	Severe	No	YES	NA	NA	NA	NA	NA	NA	NA	NA	NA	NA	NA	NA	NA	NA	NA	NA	NA	NA	NA	NA	NA	NA	NA	NA	NA	NA	NA	NA	NA	0.8	61	92.4	NA	#¡VALOR!
652	BIOD652	M	88	9	Mild	No	YES	0.2	0.0218	164	186.9	3.05	3.58	26	38	294	NA	142	NA	79	990	0.9	0.0981	10.9	83.9	9.1451	8	872	7	763	0	0	NA	0.44	NA	NA	NA	NA	NA	325	8888.888889
653	BIOD653	M	32	4	Mild	No	YES	0.4	0.0212	175	18.8	0.73	NA	15	22	188	NA	7.8	174.6	90	230	0.4	0.0212	5.3	54.1	2.8673	36.2	1.9186	8.1	0.4293	0.8	0.0424	NA	0.03	NA	343	1.3	NA	NA	80	90.5
654	BIOD654	M	65	7	Severe	Si	YES	0.2	0.0361	251	29	0.73	NA	29	26	327	14.54	282.5	1112	85	860	0.9	0.16245	18.05	88	15,884	4.3	0.77615	7.5	1.35375	0	0	NA	0.16	NA	NA	1.6	34	74.2	NA	4.777777778
655	BIOD655	M	49	5	Mild	No	YES	0.2	0.01058	182	32	0.96	NA	NA	NA	NA	NA	22	NA	123	NA	0.2	0.01058	5.29	69	3.6501	20	1,058	10.6	0.56074	0.2	0.01058	NA	NA	NA	492	NA	NA	NA	NA	100000
656	BIOD656	F	68	7	Mild	No	YES	NA	NA	NA	NA	NA	NA	NA	NA	NA	NA	NA	NA	NA	NA	NA	NA	NA	NA	NA	NA	NA	NA	NA	NA	NA	NA	NA	NA	NA	1	79	98	NA	#¡VALOR!
657	BIOD657	M	52	6	Mild	No	YES	NA	NA	NA	NA	NA	NA	NA	NA	NA	NA	NA	NA	NA	NA	NA	NA	NA	NA	NA	NA	NA	NA	NA	NA	NA	NA	NA	NA	NA	1.2	85	98.4	NA	#¡VALOR!
658	BIOD658	M	72	8	Severe	No	YES	NA	NA	NA	NA	NA	NA	NA	NA	NA	NA	NA	NA	NA	NA	NA	NA	NA	NA	NA	NA	NA	NA	NA	NA	NA	NA	NA	NA	NA	0.7	85	98.6	NA	#¡VALOR!
659	BIOD659	F	39	4	Mild	No	YES	0.5	0.0384	367	30	0.57	NA	14	32	634	3	0.2	152.6	NA	NA	0.4	0.03072	7.68	63.1	4.84608	28.3	2.17344	5.1	0.39168	3	0.2304	NA	0.02	NA	NA	NA	NA	NA	NA	70.75
660	BIOD660	M	81	9	Severe	No	NO	NA	NA	NA	NA	NA	NA	NA	NA	NA	NA	NA	NA	NA	NA	NA	NA	NA	NA	NA	NA	NA	NA	NA	NA	NA	NA	NA	NA	NA	2.3	31	55.1	NA	#¡VALOR!
661	BIOD661	F	74	8	Mild	No	YES	0	0	209	20	0.62	4.64	20	23	275	NA	93	NA	116	720	0.2	0.01196	5.98	58	3.4684	36.1	2.15878	5.9	0.35282	0	0	NA	0.04	NA	529	1.2	71	97.7	138	180.5
662	BIOD662	F	56	6	Mild	No	YES	0.4	0.01828	165	30	0.76	NA	23	22	217	3	49.79	NA	106	850	0.2	0.00914	4.57	65.9	3.01163	25.6	1.16992	8.1	0.37017	0	0	NA	0.07	NA	NA	NA	74	94.5	137	128
663	BIOD663	M	62	7	Severe	No	YES	NA	NA	NA	NA	NA	NA	NA	NA	NA	NA	NA	NA	NA	NA	NA	NA	NA	NA	NA	NA	NA	NA	NA	NA	NA	NA	NA	NA	NA	1.1	85	98	NA	#¡VALOR!
664	BIOD664	M	60	7	Leve	No	YES	NA	NA	NA	NA	NA	NA	NA	NA	NA	NA	NA	NA	NA	NA	NA	NA	NA	NA	NA	NA	NA	NA	NA	NA	NA	NA	NA	NA	NA	1.2	95	98.9	NA	#¡VALOR!
665	BIOD665	M	50	6	Mild	No	YES	0.3	0.02832	221	31.5	1.17	4.7	16	25	376	NA	101.8	953.6	83	410	0.3	0.02832	9.44	73.1	6.90064	15.5	1.4632	9.4	0.88736	1.4	0.13216	NA	0.06	NA	NA	NA	NA	NA	155	51.66666667
666	BIOD666	M	79	8	Mild	No	YES	0.2	0.02032	190	32	0.95	4.22	28	33	312	NA	141	NA	53	530	0.6	0.06096	10.16	75.2	7.64032	18.7	1.89992	5.8	0.58928	0.1	0.01016	NA	0.57	NA	NA	3.9	68	96.9	150	31.16666667
667	BIOD667	F	87	9	Severe	No	NO	NA	NA	NA	NA	NA	NA	NA	NA	NA	NA	NA	NA	NA	NA	NA	NA	NA	NA	NA	NA	NA	NA	NA	NA	NA	NA	NA	NA	NA	2.3	39	76.3	NA	#¡VALOR!
668	BIOD668	M	55	6	Severe	No	YES	NA	NA	NA	NA	NA	NA	NA	NA	NA	NA	NA	NA	NA	NA	NA	NA	NA	NA	NA	NA	NA	NA	NA	NA	NA	NA	NA	NA	NA	0.9	79	97.2	NA	#¡VALOR!
669	BIOD669	M	63	7	Severe	No	YES	NA	NA	NA	NA	NA	NA	NA	NA	NA	NA	NA	NA	NA	NA	NA	NA	NA	NA	NA	NA	NA	NA	NA	NA	NA	NA	NA	NA	NA	0.8	69	95.6	NA	#¡VALOR!
670	BIOD670	M	51	6	Severe	No	YES	0.7	0.02009	103	26.4	1.06	4.36	29	33	341	NA	15.5	314.5	101	370	0	0	2.87	44.9	1.28863	38.7	1.11069	15	0.4305	0.7	0.02009	NA	0.04	NA	NA	NA	NA	NA	233	#¡DIV/0!
671	BIOD671	M	62	7	Mild	No	YES	NA	NA	NA	NA	NA	NA	NA	NA	NA	NA	NA	NA	NA	NA	NA	NA	NA	NA	NA	NA	NA	NA	NA	NA	NA	NA	NA	NA	NA	0.9	70	96.5	NA	#¡VALOR!
672	BIOD672	M	80	9	Severe	No	YES	0	0	86	57	1.2	NA	18	35	376	22.39	12.9	1750	51	850	0.3	0.01131	3.77	73.5	2.77095	18.3	0.68991	8.2	0.30914	0	0	NA	0.08	NA	NA	NA	NA	NA	NA	61
673	BIOD673	F	61	7	Leve	No	YES	0.2	0.00938	163	22.6	0.7	4.01	47	71	300	NA	28.3	469.5	108	2350	0.2	0.00938	4.69	71.6	3.35804	22.2	1.04118	5.8	0.27202	0	0	NA	0.06	NA	NA	NA	NA	NA	58	111
674	BIOD674	M	63	7	Mild	No	YES	0	0	122	29.1	0.81	4.14	18	28	137	NA	80.6	1147.1	79	520	0.5	38	7.6	79	6,004	12.6	0.9576	7.9	0.6004	0	0	NA	0.09	NA	NA	NA	NA	NA	162	0.0252
675	BIOD675	M	47	5	Severe	No	YES	0.7	0.02954	190	23.6	0.61	3.45	13.9	19	283	NA	101.5	893	NA	1620	0.9	0.03798	4.22	58.8	2.48136	27.5	1.1605	11.4	0.48108	0.7	0.02954	NA	NA	149	NA	NA	NA	NA	NA	30.55555556
676	BIOD676	M	89	9	Mild	No	YES	0	0	55	32	0.52	NA	NA	NA	NA	NA	12	NA	94	1460	8.5	0.11985	1.41	43.3	0.61053	23.4	0.32994	33.3	0.46953	0	0	NA	0.06	NA	275	NA	NA	NA	NA	2.752941176
677	BIOD677	M	63	7	Severe	Si	YES	0.3	0.04749	225	48	1.12	3.51	49	51	849	NA	410	NA	102	2040	1	0.1583	15.83	95	15.0385	3	0.4749	1.6	0.25328	0.1	0.01583	NA	2.5	NA	NA	1.8	150	99.2	270	3
678	BIOD678	M	62	7	Leve	No	YES	0.3	0.00951	112	33	0.8	NA	36	33	205	5.35	1.9	945	109	540	0	0	3.17	45.5	1.44235	47	1.4899	6.6	0.20922	0.6	0.01902	NA	64	NA	NA	NA	NA	NA	NA	#¡DIV/0!
679	BIOD679	F	23	3	Mild	No	YES	0	0	236	15.2	0.66	3.98	28	35	284	NA	20.6	129.1	112	540	0.2	0.00982	4.91	61.1	3.00001	31.6	1.55156	7.1	0.34861	0	0	NA	0.16	NA	NA	NA	NA	NA	104	158
680	BIOD680	M	61	7	Severe	Si	YES	NA	NA	NA	NA	NA	NA	NA	NA	NA	NA	NA	NA	NA	NA	NA	NA	NA	NA	NA	NA	NA	NA	NA	NA	NA	NA	NA	NA	NA	1.8	80	98	NA	#¡VALOR!
681	BIOD681	M	59	6	Severe	No	YES	0	0	195	33	0.85	3.86	40	40	321	NA	203	NA	103	730	0.7	0.04935	7.05	83.9	5.91495	11.3	0.79665	4.8	0.3384	0	0	NA	0.18	NA	NA	1.7	27	59.4	251	16.14285714
682	BIOD682	M	81	9	Severe	No	NO	NA	NA	NA	NA	NA	NA	NA	NA	NA	NA	NA	NA	NA	NA	NA	NA	NA	NA	NA	NA	NA	NA	NA	NA	NA	NA	NA	NA	NA	2	58	88.1	NA	#¡VALOR!
683	BIOD683	M	79	8	Severe	No	NO	0.3	0.02058	249	44	0.92	NA	31	45	553	NA	212.7	NA	80	1470	0.6	0.04116	6.86	71.6	4.91176	18.2	1.24852	9.9	0.67914	0	0	NA	NA	NA	NA	NA	50	89.9	NA	30.33333333
684	BIOD684	M	80	9	Severe	No	YES	0.7	0.0378	146	37.3	1.25	NA	7.1	NA	184	NA	34.98	NA	93	3460	0.4	0.0216	5.4	72.8	3.9312	12.4	0.6696	10.7	0.5778	3	162	NA	0.11	NA	NA	NA	NA	NA	66	31
685	BIOD685	M	74	8	Severe	No	YES	NA	NA	NA	NA	NA	NA	NA	NA	NA	NA	NA	NA	NA	NA	NA	NA	NA	NA	NA	NA	NA	NA	NA	NA	NA	NA	NA	NA	NA	1.6	56	90.9	NA	#¡VALOR!
686	BIOD686	M	83	9	Severe	No	YES	0.2	0.00942	135	99	2.06	3.77	47	27	142	NA	10	NA	108	1800	1.1	0.05181	4.71	63.1	2.97201	22.3	1.05033	13.8	0.64998	0.6	0.02826	NA	0.08	NA	NA	1.7	83	96.3	30	20.27272727
687	BIOD687	M	71	8	Severe	No	YES	0.2	0.01314	207	58	1.42	NA	35	NA	NA	NA	NA	NA	106	NA	0.2	0.01314	6.57	69.7	4.57929	18.7	1.22859	11.4	0.74898	0	0	NA	NA	NA	NA	NA	NA	NA	NA	93.5
688	BIOD688	M	66	7	Severe	No	YES	0.1	0.00719	245	29	0.97	3.7	29	27	174	NA	93	NA	104	1030	0.6	0.04314	7.19	81.8	5.88142	13.4	0.96346	4.7	0.33793	0	0	NA	0.18	NA	NA	1	61	93.6	30	22.33333333
689	BIOD689	M	65	7	Mild	No	YES	NA	NA	NA	NA	NA	NA	NA	NA	NA	NA	NA	NA	NA	NA	NA	NA	NA	NA	NA	NA	NA	NA	NA	NA	NA	NA	NA	NA	NA	0.8	80	97.2	NA	#¡VALOR!
690	BIOD690	M	85	9	Severe	No	YES	0.6	0.02148	117	79	1.28	NA	20	35	246	71.72	47.2	412.2	20	880	0.8	0.02864	3.58	67.5	2.4165	17.9	0.64082	14	0.5012	0	0	NA	0.21	NA	NA	NA	NA	NA	NA	22.375
691	BIOD691	F	58	6	Mild	No	YES	0.2	0.00964	154	25.1	0.5	4.07	20.6	22.1	240	3.56	28.72	171.1	98	300	0.2	0.00964	4.82	70.6	3.40292	23.2	1.11824	5.8	0.27956	0	0	NA	0.04	NA	NA	NA	NA	NA	44	116
692	BIOD692	M	69	7	Severe	No	YES	NA	NA	NA	NA	NA	NA	NA	NA	NA	NA	NA	NA	NA	NA	NA	NA	NA	NA	NA	NA	NA	NA	NA	NA	NA	NA	NA	NA	NA	2.8	NA	NA	NA	#¡VALOR!
693	BIOD693	F	82	9	Mild	No	YES	NA	NA	NA	NA	NA	NA	NA	NA	NA	NA	NA	NA	NA	NA	NA	NA	NA	NA	NA	NA	NA	NA	NA	NA	NA	NA	NA	NA	NA	1.4	73	97.1	NA	#¡VALOR!
694	BIOD694	F	91	10	Severe	No	NO	NA	NA	NA	NA	NA	NA	NA	NA	NA	NA	NA	NA	NA	NA	NA	NA	NA	NA	NA	NA	NA	NA	NA	NA	NA	NA	NA	NA	NA	1.3	67	94.5	NA	#¡VALOR!
695	BIOD695	M	69	7	Severe	Si	YES	NA	NA	NA	NA	NA	NA	NA	NA	NA	NA	NA	NA	NA	NA	NA	NA	NA	NA	NA	NA	NA	NA	NA	NA	NA	NA	NA	NA	NA	3.3	45	79.6	NA	#¡VALOR!
696	BIOD696	M	55	6	Severe	No	YES	NA	NA	NA	NA	NA	NA	NA	NA	NA	NA	NA	NA	NA	NA	NA	NA	NA	NA	NA	NA	NA	NA	NA	NA	NA	NA	NA	NA	NA	1.2	74	96.2	NA	#¡VALOR!
697	BIOD697	F	90	10	Mild	No	YES	0.3	0.03072	255	35	0.66	NA	11	NA	NA	NA	18.33	NA	97	NA	0.3	0.03072	10.24	72.9	7.46496	15.9	1.62816	9.4	0.96256	1.5	0.1536	NA	NA	NA	NA	NA	NA	NA	NA	53
698	BIOD698	M	67	7	Severe	No	YES	NA	NA	NA	NA	NA	NA	NA	NA	NA	NA	NA	NA	NA	NA	NA	NA	NA	NA	NA	NA	NA	NA	NA	NA	NA	NA	NA	NA	NA	0.8	79	97.2	NA	#¡VALOR!
699	BIOD699	F	54	6	Mild	No	YES	NA	NA	NA	NA	NA	NA	NA	NA	NA	NA	NA	NA	NA	NA	NA	NA	NA	NA	NA	NA	NA	NA	NA	NA	NA	NA	NA	NA	NA	0.6	89	99.2	NA	#¡VALOR!
700	BIOD700	F	55	6	Mild	No	YES	0.2	0.01276	286	17.4	0.52	4.23	18	21	329	8.19	37.8	282.5	103	690	0.6	0.03828	6.38	68.7	4.38306	23	1.4674	6.7	0.42746	0.8	0.05104	NA	0.03	NA	NA	NA	NA	NA	53	38.33333333
701	BIOD701	M	72	8	Mild	No	YES	0.1	0.00671	206	37	0.83	3.93	34	26	187	NA	62	NA	101	420	0.3	0.02013	6.71	74.8	5.01908	17.3	1.16083	7.5	0.50325	0.3	0.02013	NA	0.04	NA	NA	0.8	80	97.2	63	57.66666667
702	BIOD702	M	53	6	Mild	No	YES	NA	NA	NA	NA	NA	NA	NA	NA	NA	NA	NA	NA	NA	NA	NA	NA	NA	NA	NA	NA	NA	NA	NA	NA	NA	NA	NA	NA	NA	0.8	73	96.3	NA	#¡VALOR!
703	BIOD703	M	73	8	Severe	No	YES	NA	NA	NA	NA	NA	NA	NA	NA	NA	NA	NA	NA	NA	NA	NA	NA	NA	NA	NA	NA	NA	NA	NA	NA	NA	NA	NA	NA	NA	0.9	77	97.7	NA	#¡VALOR!
704	BIOD704	F	67	7	Mild	No	YES	NA	NA	NA	NA	NA	NA	NA	NA	NA	NA	NA	NA	NA	NA	NA	NA	NA	NA	NA	NA	NA	NA	NA	NA	NA	NA	NA	NA	NA	1	111	97.1	NA	#¡VALOR!
705	BIOD705	M	63	7	Mild	No	YES	NA	NA	NA	NA	NA	NA	NA	NA	NA	NA	NA	NA	NA	NA	NA	NA	NA	NA	NA	NA	NA	NA	NA	NA	NA	NA	NA	NA	NA	0.8	72	96.3	NA	#¡VALOR!
706	BIOD706	M	41	5	Severe	No	YES	NA	NA	NA	NA	NA	NA	NA	NA	NA	NA	NA	NA	NA	NA	NA	NA	NA	NA	NA	NA	NA	NA	NA	NA	NA	NA	NA	NA	NA	1	68	94.6	NA	#¡VALOR!
707	BIOD707	M	67	7	Mild	No	YES	NA	NA	NA	NA	NA	NA	NA	NA	NA	NA	NA	NA	NA	NA	NA	NA	NA	NA	NA	NA	NA	NA	NA	NA	NA	NA	NA	NA	NA	0.8	81	98.3	NA	#¡VALOR!
708	BIOD708	M	61	7	Leve	No	YES	NA	NA	NA	NA	NA	NA	NA	NA	NA	NA	NA	NA	NA	NA	NA	NA	NA	NA	NA	NA	NA	NA	NA	NA	NA	NA	NA	NA	NA	0.8	92	98.8	NA	#¡VALOR!
709	BIOD709	F	52	6	Severe	No	YES	0.2	0.02574	212	54	1.09	NA	37	34	221	5.25	145.07	NA	94	900	0.6	0.07722	12.87	87.3	11.23551	7.6	0.97812	4.9	0.63063	0	0	NA	0.17	NA	NA	NA	56	94.4	85	12.66666667
710	BIOD710	M	67	7	Mild	No	YES	NA	NA	NA	NA	NA	NA	NA	NA	NA	NA	NA	NA	NA	NA	NA	NA	NA	NA	NA	NA	NA	NA	NA	NA	NA	NA	NA	NA	NA	1.4	73	97	NA	#¡VALOR!
711	BIOD711	M	47	5	Severe	No	YES	0.2	0.00922	185	35.6	0.92	4.76	59	58	243	5.42	7.6	1180.2	106	560	0.2	0.00922	4.61	70.5	3.25005	20.4	0.94044	8.7	0.40107	0	0	NA	0.12	NA	NA	NA	78	96.7	392	102
712	BIOD712	F	54	6	Mild	No	YES	0.2	0.00856	176	22	0.59	4.08	12	19	229	3.09	40.6	394.2	88	630	0.2	0.00856	4.28	66.2	2.83336	27.8	1.18984	5.6	0.23968	0	0	NA	0.16	NA	NA	NA	NA	NA	41	139
713	BIOD713	F	82	9	Severe	No	YES	0.1	0.00992	143	59.4	0.76	3.67	16	34	406	25.9	136.9	1367.6	97	1770	0.7	0.06944	9.92	90.8	9.00736	4.4	0.43648	4	0.3968	0	0	NA	0.21	NA	NA	NA	62	93.9	211	6.285714286
714	BIOD714	M	73	8	Mild	No	YES	0.2	9	123	43.9	0.81	4.07	20	26	250	17.6	32.4	267.7	98	770	0.2	9	4.5	76	3.42	17.6	792	6	0.27	0	0	NA	0.08	NA	NA	NA	NA	NA	129	88
715	BIOD715	F	33	4	Mild	No	YES	0	0	215	11.5	0.63	4.06	19	30	295	2	128.1	196.3	101	1560	0.8	0.02912	3.64	81	2.9484	14.6	0.53144	3.6	0.13104	0	0	NA	0.11	NA	NA	NA	NA	NA	67	18.25
716	BIOD716	M	78	8	Severe	No	YES	0	0	187	32	0.9	3.78	17	24	269	NA	128	NA	117	1180	0.9	0.06318	7.02	85	5,967	6.6	0.46332	5.6	0.39312	2.8	0.19656	NA	NA	NA	NA	NA	31	85.8	72	7.333333333
717	BIOD717	M	41	5	Severe	No	YES	NA	NA	NA	NA	NA	NA	NA	NA	NA	NA	NA	NA	NA	NA	NA	NA	NA	NA	NA	NA	NA	NA	NA	NA	NA	NA	NA	NA	NA	0.9	NA	NA	NA	#¡VALOR!
718	BIOD718	F	92	10	Severe	No	YES	NA	NA	NA	NA	NA	NA	NA	NA	NA	NA	NA	NA	NA	NA	NA	NA	NA	NA	NA	NA	NA	NA	NA	NA	NA	NA	NA	NA	NA	2.2	NA	NA	NA	#¡VALOR!
719	BIOD719	F	33	4	Leve	No	YES	0.4	0.01808	163	26.6	0.73	4.67	37.7	37	272	4.4	7.3	196.6	97	530	0.2	0.00904	4.52	42.3	1.91196	45.6	2.06112	8.6	0.38872	2.9	0.13108	NA	0.07	NA	NA	NA	NA	NA	64	228
720	BIOD720	M	59	6	Mild	No	YES	0.2	0.01128	145	27.1	1.26	4.56	27.3	27	275	8.69	31.5	1552.2	88	540	0.5	0.0282	5.64	66.2	3.73368	23	1.2972	10.1	0.56964	0	0	NA	0.06	NA	NA	NA	NA	NA	51	46
721	BIOD721	M	70	8	Mild	No	YES	NA	NA	NA	NA	NA	NA	NA	NA	NA	NA	NA	NA	NA	NA	NA	NA	NA	NA	NA	NA	NA	NA	NA	NA	NA	NA	NA	NA	NA	0.8	77	96.7	NA	#¡VALOR!
722	BIOD722	M	87	9	Mild	No	YES	0.2	0.02302	185	36	0.75	NA	41	40	260	25.63	206.1	2100	75	6530	0.7	0.08057	11.51	80.4	9.25404	8.5	0.97835	10.8	1.24308	0.1	0.01151	NA	0.1	NA	NA	NA	NA	NA	NA	12.14285714
723	BIOD723	M	75	8	Severe	No	YES	NA	NA	NA	NA	NA	NA	NA	NA	NA	NA	NA	NA	NA	NA	NA	NA	NA	NA	NA	NA	NA	NA	NA	NA	NA	NA	NA	NA	NA	0.9	73	96.5	NA	#¡VALOR!
724	BIOD724	F	70	8	Severe	Si	YES	0.2	0.0111	144	14	0.67	NA	16	26	300	9.42	95.1	358.2	118	520	0.2	0.0111	5.55	83.6	4.6398	11.9	0.66045	4.3	0.23865	0	0	NA	0.06	NA	NA	NA	NA	NA	NA	59.5
725	BIOD725	F	47	5	Severe	No	YES	0.2	0.01246	171	24.1	0.73	4.27	34	35	229	3.05	11	137	109	590	0.5	0.03115	6.23	74.2	4.62266	18.3	1.14009	6.6	0.41118	0.2	0.01246	NA	0.04	NA	NA	NA	NA	NA	46	36.6
726	BIOD726	M	78	8	Severe	No	YES	NA	NA	NA	NA	NA	NA	NA	NA	NA	NA	NA	NA	NA	NA	NA	NA	NA	NA	NA	NA	NA	NA	NA	NA	NA	NA	NA	NA	NA	NA	47	89.1	NA	#¡VALOR!
727	BIOD727	M	62	7	Mild	No	YES	0.4	0.03152	388	58	0.98	NA	196	356	566	30.21	179.3	1974	89	560	0.4	0.03152	7.88	77.6	6.11488	14.6	1.15048	7	0.5516	0.4	0.03152	NA	0.08	NA	NA	NA	NA	NA	NA	36.5
728	BIOD728	F	60	7	Leve	No	YES	0.3	0.01017	181	34	0.88	NA	38	37	244	3.57	28.9	329.4	108	660	0.6	0.02034	3.39	63.4	2.14926	29.2	0.98988	7.1	0.24069	0	0	NA	0.09	NA	NA	NA	NA	NA	NA	48.66666667
729	BIOD729	M	69	7	Mild	No	YES	0.4	0.01784	210	24.3	0.79	4.01	20	36	256	8.48	150.6	1925.3	80	1130	1.1	0.04906	4.46	60	2,676	22.6	1.00796	15.2	0.67792	0.7	0.03122	NA	0.15	NA	NA	NA	NA	NA	92	20.54545455
730	BIOD730	M	52	6	Severe	Si	YES	NA	NA	NA	NA	NA	NA	NA	NA	NA	NA	NA	NA	NA	NA	NA	NA	NA	NA	NA	NA	NA	NA	NA	NA	NA	NA	NA	NA	NA	0.9	55	91	NA	#¡VALOR!
731	BIOD731	F	55	6	Mild	No	YES	0	0	120	18.9	0.67	4.47	21	28	251	5.42	20.2	421.9	109	540	0.3	0.0114	3.8	58.9	2.2382	26.6	1.0108	13.9	0.5282	0.3	0.0114	NA	0.01	NA	NA	NA	NA	NA	58	88.66666667
732	BIOD732	F	64	7	Leve	No	YES	0.2	9	175	19	0.81	4.26	18	25	219	5.82	49.7	1274.2	103	360	0.4	18	4.5	66.7	3.0015	22.9	1.0305	9.8	441	0	0	NA	0.06	NA	NA	NA	NA	NA	38	0.05725
733	BIOD733	F	87	9	Severe	No	NO	NA	NA	NA	NA	NA	NA	NA	NA	NA	NA	NA	NA	NA	NA	NA	NA	NA	NA	NA	NA	NA	NA	NA	NA	NA	NA	NA	NA	NA	0.7	56	91.5	NA	#¡VALOR!
734	BIOD734	F	38	4	Mild	No	YES	0.5	0.02165	278	20	0.83	4.62	16	27	262	NA	38	NA	107	640	0.5	0.02165	4.33	60.8	2.63264	24.2	1.04786	13.6	0.58888	0.9	0.03897	NA	0.04	NA	615	NA	NA	NA	79	48.4
735	BIOD735	M	55	6	Leve	No	YES	0.6	0.01962	205	23.2	0.92	4.49	48.6	33.2	161	6.32	2.41	444.9	117	360	0.3	0.00981	3.27	53	1.7331	32.7	1.06929	12.8	0.41856	0.6	0.01962	NA	0.02	NA	NA	1.8	NA	NA	114	109
736	BIOD736	F	44	5	Severe	No	YES	NA	NA	NA	NA	NA	NA	NA	NA	NA	NA	NA	NA	NA	NA	NA	NA	NA	NA	NA	NA	NA	NA	NA	NA	NA	NA	NA	NA	NA	1.1	77	97.5	NA	#¡VALOR!
737	BIOD737	M	59	6	Mild	No	YES	NA	NA	NA	NA	NA	NA	NA	NA	NA	NA	NA	NA	NA	NA	NA	NA	NA	NA	NA	NA	NA	NA	NA	NA	NA	NA	NA	NA	NA	1.1	81	97.7	NA	#¡VALOR!
738	BIOD738	M	54	6	Severe	No	YES	0.4	0.01784	153	22.8	0.88	4.18	63	61	353	2	59.5	1892.6	109	480	0.7	0.03122	4.46	47.6	2.12296	41.5	1.8509	9.4	0.41924	0.4	0.01784	NA	0.28	NA	NA	NA	NA	NA	171	59.28571429
739	BIOD739	M	74	8	Severe	No	YES	NA	NA	NA	NA	NA	NA	NA	NA	NA	NA	NA	NA	NA	NA	NA	NA	NA	NA	NA	NA	NA	NA	NA	NA	NA	NA	NA	NA	NA	1.6	77	97.7	NA	#¡VALOR!
740	BIOD740	M	68	7	Leve	No	YES	0.2	0.01028	137	48.8	1.04	4.02	21	23	231	NA	14.3	658.3	88	240	0.2	0.01028	5.14	61.5	3.1611	20.6	1.05884	17.1	0.87894	0.4	0.02056	NA	0.05	NA	NA	NA	NA	NA	56	103
741	BIOD741	M	74	8	Severe	Si	YES	NA	NA	NA	NA	NA	NA	NA	NA	NA	NA	NA	NA	NA	NA	NA	NA	NA	NA	NA	NA	NA	NA	NA	NA	NA	NA	NA	NA	NA	2.6	24	38.5	NA	#¡VALOR!
742	BIOD742	M	50	6	Severe	No	YES	NA	NA	NA	NA	NA	NA	NA	NA	NA	NA	NA	NA	NA	NA	NA	NA	NA	NA	NA	NA	NA	NA	NA	NA	NA	NA	NA	NA	NA	0.7	65	94.5	NA	#¡VALOR!
743	BIOD743	F	77	8	Mild	No	YES	NA	NA	NA	NA	NA	NA	NA	NA	NA	NA	NA	NA	NA	NA	NA	NA	NA	NA	NA	NA	NA	NA	NA	NA	NA	NA	NA	NA	NA	0.6	NA	NA	NA	#¡VALOR!
744	BIOD744	F	83	9	Severe	No	NO	0.2	0.02114	258	34	0.73	3.32	4	25	368	NA	82	NA	12	1110	0.5	0.05285	10.57	75.9	8.02263	13.7	1.44809	9.9	1.04643	0.3	0.03171	NA	0.04	NA	674	NA	NA	NA	59	27.4
745	BIOD745	F	40	5	Severe	No	YES	0.2	0.01014	137	26	0.68	NA	10	20	167	3	9.43	NA	107	400	0.2	0.01014	5.07	72.6	3.68082	18.1	0.91767	8.1	0.41067	1	0.0507	NA	0.03	NA	NA	NA	61	94.3	NA	90.5
746	BIOD746	M	54	6	Severe	No	YES	NA	NA	NA	NA	NA	NA	NA	NA	NA	NA	NA	NA	NA	NA	NA	NA	NA	NA	NA	NA	NA	NA	NA	NA	NA	NA	NA	NA	NA	0.8	72	95.1	NA	#¡VALOR!
747	BIOD747	F	81	9	Mild	No	NO	0.1	0.01241	389	137.2	2.83	4.55	23	60	561	69.6	28.3	1389	NA	NA	0.4	0.04964	12.41	83.3	10.33753	11.4	1.41474	4.8	0.59568	0	0	NA	0.06	NA	NA	NA	NA	NA	922	28.5
748	BIOD748	F	88	9	Severe	No	YES	NA	NA	NA	NA	NA	NA	NA	NA	NA	NA	NA	NA	NA	NA	NA	NA	NA	NA	NA	NA	NA	NA	NA	NA	NA	NA	NA	NA	NA	NA	54	90.4	NA	#¡VALOR!
749	BIOD749	M	72	8	Leve	No	YES	0.4	0.0276	116	30.2	0.8	3.83	16	22	178	7.85	83.4	445.8	99	470	0.4	0.0276	6.9	69.3	4.7817	21	1,449	7.2	0.4968	1.7	0.1173	NA	0.03	NA	NA	NA	NA	NA	44	52500
750	BIOD750	M	62	7	Mild	No	YES	0.2	0.0124	195	23.6	0.79	4.03	33	42	335	8.98	33.9	1365.4	102	540	0.6	0.0372	6.2	72.9	4.5198	16.9	1.0478	9.4	0.5828	0	0	NA	0.07	NA	NA	NA	81	96.5	93	28.16666667
751	BIOD751	M	74	8	Severe	No	YES	0.2	0.01066	160	27	0.9	NA	26	33	182	7.4	74	586	102	1030	0.8	0.04264	5.33	73.1	3.89623	16.9	0.90077	9.2	0.49036	0.6	0.03198	NA	0.07	NA	NA	NA	NA	NA	NA	21.125
752	BIOD752	F	66	7	Severe	No	YES	0.2	0.0123	163	30.1	0.67	3.86	15	19	245	8.1	55.9	567.4	103	530	0.5	0.03075	6.15	79.8	4.9077	13	0.7995	6.5	0.39975	0	0	NA	0.06	NA	NA	NA	74	95	51	26
753	BIOD753	M	63	7	Severe	No	YES	0.5	0.0291	329	62	0.69	3.11	22	21	NA	NA	39	NA	NA	NA	1.2	0.06984	5.82	64.7	3.76554	20.4	1.18728	9.8	0.57036	4.6	0.26772	NA	NA	NA	NA	NA	NA	NA	NA	17
754	BIOD754	M	54	6	Severe	No	YES	NA	NA	NA	NA	NA	NA	NA	NA	NA	NA	NA	NA	NA	NA	NA	NA	NA	NA	NA	NA	NA	NA	NA	NA	NA	NA	NA	NA	NA	0.8	61	94.1	NA	#¡VALOR!
755	BIOD755	M	64	7	Mild	No	YES	0.2	0.00936	128	41	1.06	NA	13	18	187	6.83	19	358.7	99	880	0.4	0.01872	4.68	60.9	2.85012	30.6	1.43208	7.7	0.36036	0.6	0.02808	NA	0.06	NA	NA	NA	NA	NA	NA	76.5
756	BIOD756	F	78	8	Mild	No	YES	NA	NA	NA	NA	NA	NA	NA	NA	NA	NA	NA	NA	NA	NA	NA	NA	NA	NA	NA	NA	NA	NA	NA	NA	NA	NA	NA	NA	NA	0.9	76	97.5	NA	#¡VALOR!
757	BIOD757	F	72	8	Severe	No	YES	0.7	0.05908	264	47	0.63	3.94	133	42	NA	NA	10	394.2	91	2250	0.4	0.03376	8.44	71.1	6.00084	14.3	1.20692	12.1	1.02124	1.8	0.15192	NA	NA	NA	NA	NA	NA	NA	NA	35.75
758	BIOD758	F	66	7	Mild	No	YES	0.3	0.01059	117	33	0.79	NA	13	16	173	3	14.5	217	109	270	0.3	0.01059	3.53	58.9	2.07917	32.6	1.15078	7.6	0.26828	0.6	0.02118	NA	0.06	NA	NA	NA	NA	NA	NA	108.6666667
759	BIOD759	M	73	8	Severe	Si	YES	NA	NA	NA	NA	NA	NA	NA	NA	NA	NA	NA	NA	NA	NA	NA	NA	NA	NA	NA	NA	NA	NA	NA	NA	NA	NA	NA	NA	NA	2.9	87	98.4	NA	#¡VALOR!
760	BIOD760	F	81	9	Severe	No	YES	0.2	0.00888	184	95	2.31	NA	NA	NA	NA	NA	NA	NA	113	NA	1.6	0.07104	4.44	85.4	3.79176	8.3	0.36852	4.5	0.1998	1.6	0.07104	NA	NA	NA	NA	NA	NA	NA	NA	5.1875
761	BIOD761	M	66	7	Severe	No	YES	NA	NA	NA	NA	NA	NA	NA	NA	NA	NA	NA	NA	NA	NA	NA	NA	NA	NA	NA	NA	NA	NA	NA	NA	NA	NA	NA	NA	NA	1.1	84	NA	NA	#¡VALOR!
762	BIOD762	M	74	8	Mild	No	YES	NA	NA	NA	NA	NA	NA	NA	NA	NA	NA	NA	NA	NA	NA	NA	NA	NA	NA	NA	NA	NA	NA	NA	NA	NA	NA	NA	NA	NA	0.6	76	97.3	NA	#¡VALOR!
763	BIOD763	F	82	9	Severe	No	YES	0.1	0.00736	185	39	0.68	3.67	20	36	276	NA	21	NA	110	1490	0.1	0.00736	7.36	80.7	5.93952	12.8	0.94208	4.6	0.33856	1.8	0.13248	NA	0.09	NA	NA	1	58	94.5	899	128
764	BIOD764	F	69	7	Mild	No	YES	0.3	0.01056	140	20	0.79	NA	18	46	378	8.34	85.5	1574	131	1550	0.9	0.03168	3.52	77	2.7104	19.3	0.67936	3.4	0.11968	0	0	NA	0.23	NA	NA	NA	NA	NA	NA	21.44444444
765	BIOD765	F	34	4	Mild	No	YES	NA	NA	NA	NA	NA	NA	NA	NA	NA	NA	NA	NA	NA	NA	NA	NA	NA	NA	NA	NA	NA	NA	NA	NA	NA	NA	NA	NA	NA	0.9	126	99.4	NA	#¡VALOR!
766	BIOD766	F	63	7	Severe	Si	NO	0.1	0.01128	271	56.3	0.91	NA	40	NA	NA	NA	84.3	NA	95	2230	1.2	0.13536	11.28	84	9.4752	8.1	0.91368	6.6	0.74448	0	0	NA	0.38	NA	NA	2.5	86	97	NA	6.75
767	BIOD767	F	54	6	Leve	No	YES	0.3	0.01041	152	20	0.85	4.42	29	27	219	NA	6	NA	113	300	0.3	0.01041	3.47	41.8	1.45046	50.1	1.73847	7.8	0.27066	0	0	NA	0.07	NA	NA	NA	NA	NA	127	167
768	BIOD768	M	67	7	Mild	No	YES	0.3	0.01989	234	37	0.76	NA	37	40	372	10.01	95.3	361.9	100	730	0.5	0.03315	6.63	74.3	4.92609	16.4	1.08732	8.1	0.53703	0.9	0.05967	NA	0.09	NA	NA	NA	NA	NA	NA	32.8
769	BIOD769	F	68	7	Severe	No	YES	NA	NA	NA	NA	NA	NA	NA	NA	NA	NA	NA	NA	NA	NA	NA	NA	NA	NA	NA	NA	NA	NA	NA	NA	NA	NA	NA	NA	NA	0.7	79	96.8	NA	#¡VALOR!
770	BIOD770	F	66	7	Mild	No	YES	NA	NA	NA	NA	NA	NA	NA	NA	NA	NA	NA	NA	NA	NA	NA	NA	NA	NA	NA	NA	NA	NA	NA	NA	NA	NA	NA	NA	NA	0.7	69	96	NA	#¡VALOR!
771	BIOD771	M	80	9	Mild	No	YES	0	0	128	36.7	1.08	NA	14.5	NA	273	18.2	21.5	94.8	21	440	0.3	0.0108	3.6	65.8	2.3688	21.1	0.7596	12.5	0.45	0.3	0.0108	NA	0.05	NA	NA	NA	NA	NA	84	70.33333333
772	BIOD772	M	59	6	Leve	No	YES	0.3	0.01899	181	31	0.87	4.26	35	34	218	NA	17	NA	96	500	0.5	0.03165	6.33	69.6	4.40568	16.7	1.05711	12.8	0.81024	0.6	0.03798	NA	0.05	NA	NA	0.9	75	97.4	42	33.4
773	BIOD773	F	76	8	Mild	No	YES	0.2	0.0161	178	39.4	0.71	4.1	22.7	23	299	11.9	84.4	947.7	39	420	0.5	0.04025	8.05	67.1	5.40155	16.1	1.29605	16.1	1.29605	0	0	NA	0.09	NA	NA	NA	NA	NA	120	32.2
774	BIOD774	M	79	8	Mild	No	YES	NA	NA	NA	NA	NA	NA	NA	NA	NA	NA	NA	NA	NA	NA	NA	NA	NA	NA	NA	NA	NA	NA	NA	NA	NA	NA	NA	NA	NA	1.2	NA	NA	NA	#¡VALOR!
775	BIOD775	M	58	6	Mild	No	YES	NA	NA	NA	NA	NA	NA	NA	NA	NA	NA	NA	NA	NA	NA	NA	NA	NA	NA	NA	NA	NA	NA	NA	NA	NA	NA	NA	NA	NA	0.8	68	96.3	NA	#¡VALOR!
776	BIOD776	M	49	5	Mild	No	YES	NA	NA	NA	NA	NA	NA	NA	NA	NA	NA	NA	NA	NA	NA	NA	NA	NA	NA	NA	NA	NA	NA	NA	NA	NA	NA	NA	NA	NA	0.9	88	98.4	NA	#¡VALOR!
777	BIOD777	F	59	6	Mild	No	YES	NA	NA	NA	NA	NA	NA	NA	NA	NA	NA	NA	NA	NA	NA	NA	NA	NA	NA	NA	NA	NA	NA	NA	NA	NA	NA	NA	NA	NA	2	NA	NA	NA	#¡VALOR!
778	BIOD778	F	77	8	Severe	No	YES	NA	NA	NA	NA	NA	NA	NA	NA	NA	NA	NA	NA	NA	NA	NA	NA	NA	NA	NA	NA	NA	NA	NA	NA	NA	NA	NA	NA	NA	0.8	57	91.3	NA	#¡VALOR!
779	BIOD779	M	47	5	Mild	No	YES	NA	NA	NA	NA	NA	NA	NA	NA	NA	NA	NA	NA	NA	NA	NA	NA	NA	NA	NA	NA	NA	NA	NA	NA	NA	NA	NA	NA	NA	1	81	97.8	NA	#¡VALOR!
780	BIOD780	F	42	5	Severe	No	YES	0.3	0.02049	203	20	0.62	NA	129	115	281	3	58.28	NA	101	280	0.3	0.02049	6.83	73.2	4.99956	21.1	1.44113	3.5	0.23905	1.9	0.12977	NA	0.06	NA	NA	NA	68	95.2	61	70.33333333
781	BIOD781	F	77	8	Severe	No	YES	0.6	0.04806	170	28	0.8	NA	38	31	261	8.84	128.69	NA	102	NA	0.6	0.04806	8.01	84.9	6.80049	8.5	0.68085	5.4	0.43254	0.6	0.04806	NA	0.1	NA	NA	NA	56	93.6	NA	14.16666667
782	BIOD782	F	35	4	Mild	No	YES	0.2	0.00878	248	23	0.62	NA	14	16	200	3	72.45	NA	114	290	0.2	0.00878	4.39	71.3	3.13007	23.5	1.03165	4.8	0.21072	0.2	0.00878	NA	0.04	NA	NA	NA	82	98.1	47	117.5
783	BIOD783	F	49	5	Leve	No	YES	0.4	0.0276	281	23	0.68	NA	14	18	166	3	2.6	14.07	92	340	0.1	0.0069	6.9	48	3,312	39.4	2.7186	6.5	0.4485	5.7	0.3933	NA	0.02	NA	NA	NA	98	96.5	NA	394
784	BIOD784	M	79	8	Severe	No	NO	0.1	0.0096	214	52	0.95	NA	18	44	466	21.21	173.05	NA	80	NA	0.6	0.0576	9.6	81.7	7.8432	10.3	0.9888	7.8	0.7488	0.1	0.0096	NA	0.09	NA	NA	NA	46	89.7	NA	17.16666667
785	BIOD785	F	78	8	Leve	No	YES	0.3	0.01767	227	59	0.78	NA	16	17	196	12.65	34.9	480.4	122	520	0.2	0.01178	5.89	59.1	3.48099	31.1	1.83179	8.8	0.51832	0.7	0.04123	NA	0.04	NA	NA	NA	NA	NA	NA	155.5
786	BIOD786	F	66	7	Mild	No	YES	0.3	0.02133	177	44.5	0.73	4.56	52	51	286	18	1.7	342.9	117	290	0.3	0.02133	7.11	62.4	4.43664	29.8	2.11878	6.5	0.46215	0.7	0.04977	NA	0.03	NA	NA	NA	NA	NA	40	99.33333333
787	BIOD787	M	69	7	Mild	No	YES	0.1	0.00924	311	48	1.17	NA	85	76	242	4.54	106.9	625.3	83	12650	0.5	0.0462	9.24	62.7	5.79348	27.9	2.57796	9	0.8316	0.3	0.02772	NA	0.08	NA	NA	NA	NA	NA	NA	55.8
788	BIOD788	M	77	8	Mild	No	NO	0.1	0.00874	193	193.2	2.17	4.3	17	14	261	29.1	37.8	528.1	84	590	0.5	0.0437	8.74	77.3	6.75602	16	1.3984	6.1	0.53314	0	0	NA	0.16	NA	NA	1.6	90	98.4	84	32
789	BIOD789	F	56	6	Severe	No	NO	0.2	0.01178	76	19.3	0.62	3.76	21	42	511	8.43	285.2	340.4	68	1380	0.8	0.04712	5.89	83.3	4.90637	11.2	0.65968	3.7	0.21793	0.8	0.04712	NA	0.27	NA	NA	1.8	54	85.1	55	14
790	BIOD790	F	87	9	Severe	No	YES	0.3	0.02304	339	19	0.52	3.16	15	24	343	NA	79	685.3	NA	2370	0.9	0.06912	7.68	77.6	5.95968	10.7	0.82176	10.2	0.78336	1.2	0.09216	NA	NA	NA	NA	NA	NA	NA	NA	11.88888889
791	BIOD791	F	80	9	Severe	No	NO	0.2	0.01238	229	31	0.29	3.51	30	36	256	NA	10	273.7	90	570	0.3	0.01857	6.19	79.1	4.89629	13.1	0.81089	7.3	0.45187	0.3	0.01857	NA	NA	NA	NA	NA	NA	NA	NA	43.66666667
792	BIOD792	M	71	8	Severe	No	YES	0.2	0.02096	441	40	0.75	2.99	6	12	270	NA	41	372.2	95	1090	2.8	0.29344	10.48	81	8.4888	8.2	0.85936	9	0.9432	1.6	0.16768	NA	0.31	NA	NA	NA	NA	NA	NA	2.928571429
793	BIOD793	M	67	7	Severe	Si	YES	0.2	0.01628	231	35	0.89	NA	32	39	257	4.01	119.56	NA	100	2430	1	0.0814	8.14	83.7	6.81318	11.2	0.91168	4.8	0.39072	0.1	0.00814	NA	0.17	NA	NA	NA	58	94.9	244	11.2
794	BIOD794	F	63	7	Leve	No	YES	0.2	0.01724	241	17	0.7	NA	49	36	248	3	3.7	217.8	92	420	0.3	0.02586	8.62	68.6	5.91332	24.8	2.13776	6.3	0.54306	0.1	0.00862	NA	0.02	NA	NA	NA	NA	NA	NA	82.66666667
795	BIOD795	F	58	6	Mild	No	YES	NA	NA	NA	NA	NA	NA	NA	NA	NA	NA	NA	NA	NA	NA	NA	NA	NA	NA	NA	NA	NA	NA	NA	NA	NA	NA	NA	NA	NA	1.2	71	96.2	NA	#¡VALOR!
796	BIOD796	M	62	7	Severe	No	YES	NA	NA	NA	NA	NA	NA	NA	NA	NA	NA	NA	NA	NA	NA	NA	NA	NA	NA	NA	NA	NA	NA	NA	NA	NA	NA	NA	NA	NA	1.7	60	92.6	NA	#¡VALOR!
797	BIOD797	F	56	6	Mild	No	YES	NA	NA	NA	NA	NA	NA	NA	NA	NA	NA	NA	NA	NA	NA	NA	NA	NA	NA	NA	NA	NA	NA	NA	NA	NA	NA	NA	NA	NA	3.3	111	99	NA	#¡VALOR!
798	BIOD798	F	68	7	Severe	No	YES	NA	NA	NA	NA	NA	NA	NA	NA	NA	NA	NA	NA	NA	NA	NA	NA	NA	NA	NA	NA	NA	NA	NA	NA	NA	NA	NA	NA	NA	1.3	79	97.7	NA	#¡VALOR!
799	BIOD799	M	53	6	Mild	No	YES	NA	NA	NA	NA	NA	NA	NA	NA	NA	NA	NA	NA	NA	NA	NA	NA	NA	NA	NA	NA	NA	NA	NA	NA	NA	NA	NA	NA	NA	1.1	108	98.9	NA	#¡VALOR!
800	BIOD800	M	41	5	Mild	No	YES	NA	NA	NA	NA	NA	NA	NA	NA	NA	NA	NA	NA	NA	NA	NA	NA	NA	NA	NA	NA	NA	NA	NA	NA	NA	NA	NA	NA	NA	0.6	87	98	NA	#¡VALOR!
801	BIOD801	F	58	6	Mild	No	YES	NA	NA	NA	NA	NA	NA	NA	NA	NA	NA	NA	NA	NA	NA	NA	NA	NA	NA	NA	NA	NA	NA	NA	NA	NA	NA	NA	NA	NA	1	72	96.8	NA	#¡VALOR!
802	BIOD802	F	39	4	Mild	No	YES	0.2	0.0107	226	12.7	0.61	4.45	9	17	191	10.7	1.5	39.8	88	390	0.2	0.0107	5.35	65.9	3.52565	24.9	1.33215	7.9	0.42265	0.9	0.04815	NA	0.01	NA	NA	NA	NA	NA	56	124.5
803	BIOD803	F	70	8	Severe	No	YES	NA	NA	NA	NA	NA	NA	NA	NA	NA	NA	NA	NA	NA	NA	NA	NA	NA	NA	NA	NA	NA	NA	NA	NA	NA	NA	NA	NA	NA	1.5	45	81.3	NA	#¡VALOR!
804	BIOD804	M	62	7	Mild	No	YES	NA	NA	NA	NA	NA	NA	NA	NA	NA	NA	NA	NA	NA	NA	NA	NA	NA	NA	NA	NA	NA	NA	NA	NA	NA	NA	NA	NA	NA	1.1	83	98.8	NA	#¡VALOR!
805	BIOD805	M	67	7	Mild	No	YES	0.3	0.03273	246	37	0.88	4.1	16	14	153	NA	81	NA	93	750	0.3	0.03273	10.91	75.3	8.21523	16.2	1.76742	6.9	0.75279	1.3	0.14183	NA	0.06	NA	NA	0.8	83	98.1	60	54
806	BIOD806	M	65	7	Severe	Si	NO	0.7	0.10129	277	174.7	2.61	NA	38.9	NA	449	NA	157.9	NA	73	8520	2.1	0.30387	14.47	81.1	11.73517	8.1	1.17207	8	1.1576	0	0	NA	0.82	NA	NA	3.7	98	96.6	316	3.857142857
807	BIOD807	M	60	7	Mild	No	YES	NA	NA	NA	NA	NA	NA	NA	NA	NA	NA	NA	NA	NA	NA	NA	NA	NA	NA	NA	NA	NA	NA	NA	NA	NA	NA	NA	NA	NA	1	71	96.4	NA	#¡VALOR!
808	BIOD808	F	73	8	Severe	No	YES	NA	NA	NA	NA	NA	NA	NA	NA	NA	NA	NA	NA	NA	NA	NA	NA	NA	NA	NA	NA	NA	NA	NA	NA	NA	NA	NA	NA	NA	1	58	92	NA	#¡VALOR!
809	BIOD809	M	78	8	Severe	No	NO	NA	NA	NA	NA	NA	NA	NA	NA	NA	NA	NA	NA	NA	NA	NA	NA	NA	NA	NA	NA	NA	NA	NA	NA	NA	NA	NA	NA	NA	1.2	58	91.5	NA	#¡VALOR!
810	BIOD810	M	81	9	Mild	No	YES	0.1	0.00956	108	55	1.23	3.54	46	77	234	NA	51	NA	80	2690	0.6	0.05736	9.56	68.8	6.57728	15.9	1.52004	15.2	1.45312	0	0	NA	0.85	NA	NA	1.7	71	97.3	1864	26.5
811	BIOD811	M	48	5	Severe	No	YES	0.2	0.01052	106	30	0.9	NA	23	23	217	3.34	39.53	NA	122	320	0.6	0.03156	5.26	67.6	3.55576	27.8	1.46228	4.2	0.22092	0.2	0.01052	NA	0.04	NA	NA	NA	84	95.9	61	46.33333333
812	BIOD812	F	73	8	Mild	No	YES	NA	NA	NA	NA	NA	NA	NA	NA	NA	NA	NA	NA	NA	NA	NA	NA	NA	NA	NA	NA	NA	NA	NA	NA	NA	NA	NA	NA	NA	1.7	NA	NA	NA	#¡VALOR!
813	BIOD813	M	54	6	Mild	No	YES	NA	NA	NA	NA	NA	NA	NA	NA	NA	NA	NA	NA	NA	NA	NA	NA	NA	NA	NA	NA	NA	NA	NA	NA	NA	NA	NA	NA	NA	0.9	87	98.1	NA	#¡VALOR!
814	BIOD814	F	78	8	Mild	No	YES	0.3	0.00903	174	32.7	0.49	3.3	14	34	227	17.1	21.2	880.2	97	610	0.3	0.00903	3.01	55.2	1.66152	34.6	1.04146	9.3	0.27993	0.3	0.00903	NA	0.05	NA	NA	NA	NA	NA	899	115.3333333
815	BIOD815	M	73	8	Severe	No	YES	0.2	0.0107	192	29.2	0.8	3.92	69	95	314	12.5	62.3	1620	96	640	0.4	0.0214	5.35	64.2	3.4347	23.6	1.2626	11.4	0.6099	0.2	0.0107	NA	0.03	NA	NA	NA	NA	NA	123	59
816	BIOD816	M	70	8	Severe	No	YES	NA	NA	NA	NA	NA	NA	NA	NA	NA	NA	NA	NA	NA	NA	NA	NA	NA	NA	NA	NA	NA	NA	NA	NA	NA	NA	NA	NA	NA	0.9	59	92.4	NA	#¡VALOR!
817	BIOD817	M	73	8	Mild	No	YES	NA	NA	NA	NA	NA	NA	NA	NA	NA	NA	NA	NA	NA	NA	NA	NA	NA	NA	NA	NA	NA	NA	NA	NA	NA	NA	NA	NA	NA	1	75	96.2	NA	#¡VALOR!
818	BIOD818	F	39	4	Mild	No	YES	0.2	0.01108	220	16	0.68	4.62	26	29	212	NA	6	NA	114	400	0.2	0.01108	5.54	48.9	2.70906	41	2.2714	7.9	0.43766	2	0.1108	NA	0.05	NA	NA	0.9	113	99.2	64	205
819	BIOD819	M	70	8	Mild	No	YES	0.2	0.0127	131	47.4	0.9	3.68	15.5	30.7	374	15.8	94.82	1800	25	500	0.8	0.0508	6.35	85.1	5.40385	9.1	0.57785	4.6	0.2921	0.2	0.0127	NA	0.11	NA	NA	NA	NA	NA	48	11.375
820	BIOD820	F	93	10	Severe	No	YES	0.5	0.06175	188	47	0.82	2.99	5	29	NA	NA	90	926.7	92	NA	6.2	0.7657	12.35	64.3	7.94105	22.2	2.7417	10.7	1.32145	2.3	0.28405	NA	NA	NA	NA	NA	NA	NA	NA	3.580645161
821	BIOD821	M	89	9	Mild	No	YES	NA	NA	NA	NA	NA	NA	NA	NA	NA	NA	NA	NA	NA	NA	NA	NA	NA	NA	NA	NA	NA	NA	NA	NA	NA	NA	NA	NA	NA	2.1	NA	NA	NA	#¡VALOR!
822	BIOD822	M	84	9	Mild	No	YES	1	0.0208	62	63	1.6	2.75	11	22	NA	NA	42	436	NA	NA	1.4	0.02912	2.08	50	1.04	32.7	0.68016	12.5	0.26	3.8	0.07904	NA	NA	NA	NA	NA	NA	NA	NA	23.35714286
823	BIOD823	M	79	8	Mild	No	YES	0.5	0.0306	239	60	0.96	NA	NA	NA	NA	NA	40	NA	NA	NA	1	0.0612	6.12	75	4.59	15.4	0.94248	7.8	0.47736	1.3	0.07956	NA	NA	NA	NA	NA	NA	NA	NA	15.4
824	BIOD824	M	50	6	Severe	No	YES	0.2	0.01044	164	21	0.79	4.06	27	24	261	NA	34	NA	107	520	0.2	0.01044	5.22	71.4	3.72708	18.2	0.95004	10	522	0.2	0.01044	NA	0.06	NA	NA	0.8	62	93.6	89	91
825	BIOD825	F	72	8	Mild	No	YES	NA	NA	NA	NA	NA	NA	NA	NA	NA	NA	NA	NA	NA	NA	NA	NA	NA	NA	NA	NA	NA	NA	NA	NA	NA	NA	NA	NA	NA	0.9	70	95.6	NA	#¡VALOR!
826	BIOD826	M	87	9	Severe	No	NO	NA	NA	NA	NA	NA	NA	NA	NA	NA	NA	NA	NA	NA	NA	NA	NA	NA	NA	NA	NA	NA	NA	NA	NA	NA	NA	NA	NA	NA	0.9	83	97.7	NA	#¡VALOR!
827	BIOD827	M	85	9	Severe	No	NO	0.2	0.0181	227	81	1.74	NA	36	34	215	32.82	133.3	NA	20	350	0.3	0.02715	9.05	57.7	5.22185	29.1	2.63355	11.3	1.02265	1.7	0.15385	NA	0.11	NA	NA	NA	60	95.7	38	97
828	BIOD828	M	53	6	Mild	No	YES	0.1	0.00689	107	46	0.77	3.78	21	24	233	NA	10	NA	96	480	0.1	0.00689	6.89	63.1	4.34759	26.4	1.81896	10.3	0.70967	0.1	0.00689	NA	0.06	NA	NA	0.8	65	95	65	264
829	BIOD829	M	58	6	Severe	No	YES	NA	NA	NA	NA	NA	NA	NA	NA	NA	NA	NA	NA	NA	NA	NA	NA	NA	NA	NA	NA	NA	NA	NA	NA	NA	NA	NA	NA	NA	0.9	NA	NA	NA	#¡VALOR!
830	BIOD830	M	49	5	Mild	No	YES	0.2	0.0104	207	42.5	1.14	4.23	38	31	255	18.7	20.1	750.5	99	650	0.8	0.0416	5.2	68.7	3.5724	21	1,092	8.3	0.4316	1	52	NA	0.2	NA	NA	NA	NA	NA	112	26250
831	BIOD831	F	62	7	Mild	No	YES	NA	NA	NA	NA	NA	NA	NA	NA	NA	NA	NA	NA	NA	NA	NA	NA	NA	NA	NA	NA	NA	NA	NA	NA	NA	NA	NA	NA	NA	0.8	77	98	NA	#¡VALOR!
832	BIOD832	F	85	9	Severe	No	YES	0.2	0.01112	194	35	0.59	NA	25	NA	316	15.31	141.18	NA	94	4990	1.1	0.06116	5.56	69.5	3.8642	11.9	0.66164	18	1.0008	0.4	0.02224	NA	NA	NA	NA	NA	44	86.7	33	10.81818182
833	BIOD833	F	70	8	Mild	No	YES	0.3	0.02589	321	44	0.82	NA	10	13	257	6.84	58.81	NA	21	270	0.3	0.02589	8.63	73.8	6.36894	13.9	1.19957	9.6	0.82848	2.4	0.20712	NA	0.05	NA	NA	NA	66	96.4	46	46.33333333
834	BIOD834	M	62	7	Mild	No	YES	NA	NA	NA	NA	NA	NA	NA	NA	NA	NA	NA	NA	NA	NA	NA	NA	NA	NA	NA	NA	NA	NA	NA	NA	NA	NA	NA	NA	NA	1.5	74	97.3	NA	#¡VALOR!
835	BIOD835	F	58	6	Mild	No	YES	NA	NA	NA	NA	NA	NA	NA	NA	NA	NA	NA	NA	NA	NA	NA	NA	NA	NA	NA	NA	NA	NA	NA	NA	NA	NA	NA	NA	NA	0.7	149	98.3	NA	#¡VALOR!
836	BIOD836	M	55	6	Mild	No	YES	NA	NA	NA	NA	NA	NA	NA	NA	NA	NA	NA	NA	NA	NA	NA	NA	NA	NA	NA	NA	NA	NA	NA	NA	NA	NA	NA	NA	NA	0.9	75	97.1	NA	#¡VALOR!
837	BIOD837	F	63	7	Leve	No	YES	0.1	0.00745	203	26	0.72	NA	NA	NA	NA	NA	55	NA	100	360	0.3	0.02235	7.45	75.7	5.63965	12.2	0.9089	10.3	0.76735	1.7	0.12665	NA	NA	NA	NA	NA	NA	NA	NA	40.66666667
838	BIOD838	M	73	8	Mild	No	YES	NA	NA	NA	NA	NA	NA	NA	NA	NA	NA	NA	NA	NA	NA	NA	NA	NA	NA	NA	NA	NA	NA	NA	NA	NA	NA	NA	NA	NA	2.9	NA	NA	NA	#¡VALOR!
839	BIOD839	F	74	8	Mild	No	YES	0.3	0.02931	190	43.3	0.64	3.8	13	30	464	21	103	403.2	102	1110	1.5	0.14655	9.77	82.2	8.03094	10.8	1.05516	4.9	0.47873	0.3	0.02931	NA	0.08	NA	NA	NA	NA	NA	124	7.2
840	BIOD840	M	71	8	Severe	No	YES	NA	NA	NA	NA	NA	NA	NA	NA	NA	NA	NA	NA	NA	NA	NA	NA	NA	NA	NA	NA	NA	NA	NA	NA	NA	NA	NA	NA	NA	1.7	34	63.3	NA	#¡VALOR!
841	BIOD841	M	64	7	Severe	No	NO	NA	NA	NA	NA	NA	NA	NA	NA	NA	NA	NA	NA	NA	NA	NA	NA	NA	NA	NA	NA	NA	NA	NA	NA	NA	NA	NA	NA	NA	0.9	NA	NA	NA	#¡VALOR!
842	BIOD842	M	75	8	Mild	No	YES	NA	NA	NA	NA	NA	NA	NA	NA	NA	NA	NA	NA	NA	NA	NA	NA	NA	NA	NA	NA	NA	NA	NA	NA	NA	NA	NA	NA	NA	0.7	87	97.6	NA	#¡VALOR!
843	BIOD843	M	72	8	Mild	No	YES	NA	NA	NA	NA	NA	NA	NA	NA	NA	NA	NA	NA	NA	NA	NA	NA	NA	NA	NA	NA	NA	NA	NA	NA	NA	NA	NA	NA	NA	0.7	73	95.5	NA	#¡VALOR!
844	BIOD844	M	55	6	Severe	No	YES	NA	NA	NA	NA	NA	NA	NA	NA	NA	NA	NA	NA	NA	NA	NA	NA	NA	NA	NA	NA	NA	NA	NA	NA	NA	NA	NA	NA	NA	1.6	76	97.6	NA	#¡VALOR!
845	BIOD845	F	74	8	Severe	No	NO	NA	NA	NA	NA	NA	NA	NA	NA	NA	NA	NA	NA	NA	NA	NA	NA	NA	NA	NA	NA	NA	NA	NA	NA	NA	NA	NA	NA	NA	1.6	71	94.4	NA	#¡VALOR!
846	BIOD846	F	42	5	Leve	No	YES	0.2	0.01122	272	21	0.45	3.6	41	40	174	NA	16	NA	105	400	0.4	0.02244	5.61	74.1	4.15701	18.5	1.03785	6.1	0.34221	1.1	0.06171	NA	0.04	NA	NA	1.2	NA	NA	28	46.25
847	BIOD847	F	44	5	Mild	No	YES	0.6	0.04866	239	NA	0.7	NA	395.5	214	NA	NA	NA	NA	102	NA	0.7	0.05677	8.11	72	5.8392	22.3	1.80853	4.4	0.35684	0	0	NA	NA	NA	NA	NA	NA	NA	NA	31.85714286
848	BIOD848	M	53	6	Severe	Si	YES	NA	NA	NA	NA	NA	NA	NA	NA	NA	NA	NA	NA	NA	NA	NA	NA	NA	NA	NA	NA	NA	NA	NA	NA	NA	NA	NA	NA	NA	2.3	53	89.8	NA	#¡VALOR!
849	BIOD849	M	85	9	Severe	No	YES	NA	NA	NA	NA	NA	NA	NA	NA	NA	NA	NA	NA	NA	NA	NA	NA	NA	NA	NA	NA	NA	NA	NA	NA	NA	NA	NA	NA	NA	1.6	74	96.9	NA	#¡VALOR!
850	BIOD850	M	76	8	Leve	No	YES	1.1	0.09009	524	36	0.79	3.47	79	51	266	53.6	5.2	534.9	98	470	0.4	0.03276	8.19	57.3	4.69287	19.3	1.58067	13.1	1.07289	8.8	0.72072	NA	0.04	NA	NA	NA	NA	NA	106	48.25
851	BIOD851	F	37	4	Leve	No	YES	0.4	0.03056	371	36	0.89	NA	9	15	155	NA	0.2	59.92	77	270	0.5	0.0382	7.64	68	5.1952	23.3	1.78012	6.9	0.52716	1.4	0.10696	NA	NA	NA	NA	NA	NA	NA	NA	46.6
852	BIOD852	F	73	8	Severe	No	YES	NA	NA	NA	NA	NA	NA	NA	NA	NA	NA	NA	NA	NA	NA	NA	NA	NA	NA	NA	NA	NA	NA	NA	NA	NA	NA	NA	NA	NA	0.9	62	94.7	NA	#¡VALOR!
853	BIOD853	M	74	8	Severe	No	YES	NA	NA	NA	NA	NA	NA	NA	NA	NA	NA	NA	NA	NA	NA	NA	NA	NA	NA	NA	NA	NA	NA	NA	NA	NA	NA	NA	NA	NA	1.3	63	94.9	NA	#¡VALOR!
854	BIOD854	F	46	5	Mild	No	YES	0.3	0.01005	244	21	0.71	4.25	13	21	190	2	6.4	22.3	104	340	0.3	0.01005	3.35	49.5	1.65825	41.8	1.4003	6.6	0.2211	1.5	0.05025	NA	0.05	NA	NA	NA	NA	NA	41	139.3333333
855	BIOD855	M	33	4	Severe	No	YES	0.6	0.02076	88	23.5	0.91	4.02	7	10	143	5.38	2.3	217.1	78	280	0.6	0.02076	3.46	54.5	1.8857	21.7	0.75082	19.7	0.68162	2.9	0.10034	NA	0.02	NA	NA	NA	NA	NA	102	36.16666667
856	BIOD856	F	87	9	Mild	No	YES	NA	NA	NA	NA	NA	NA	NA	NA	NA	NA	NA	NA	NA	NA	NA	NA	NA	NA	NA	NA	NA	NA	NA	NA	NA	NA	NA	NA	NA	0.5	65	95.5	NA	#¡VALOR!
857	BIOD857	M	71	8	Mild	No	YES	0.2	0.01744	205	41.5	0.98	3.49	23	22	659	10.1	58.7	860.5	100	1300	0.5	0.0436	8.72	59.1	5.15352	30.6	2.66832	9.3	0.81096	0.3	0.02616	NA	0.1	NA	NA	NA	NA	NA	115	61.2
858	BIOD858	M	77	8	Mild	No	YES	NA	NA	NA	NA	NA	NA	NA	NA	NA	NA	NA	NA	NA	NA	NA	NA	NA	NA	NA	NA	NA	NA	NA	NA	NA	NA	NA	NA	NA	1	79	97.6	NA	#¡VALOR!
859	BIOD859	M	76	8	Severe	No	NO	0.8	0.1356	134	33.7	4.7	3.25	30	73.1	2290	71	306.1	4557.3	10	21000	5.7	0.96615	16.95	82.9	14.05155	7.4	1.2543	2.6	0.4407	0.6	0.1017	NA	1.69	NA	NA	6	50	78.3	154	1.298245614
860	BIOD860	F	84	9	Severe	No	YES	0	0	126	62	1.01	3.26	7	13	NA	NA	111	408.8	89	1040	0.9	0.07101	7.89	86.4	6.81696	10.6	0.83634	3	0.2367	0	0	NA	NA	NA	NA	NA	NA	NA	NA	11.77777778
861	BIOD861	F	47	5	Severe	No	NO	NA	NA	NA	NA	NA	NA	NA	NA	NA	NA	NA	NA	NA	NA	NA	NA	NA	NA	NA	NA	NA	NA	NA	NA	NA	NA	NA	NA	NA	1.2	45	79.9	NA	#¡VALOR!
862	BIOD862	F	51	6	Severe	No	YES	0.2	0.0118	171	26	0.74	NA	111	78	278	3	1.42	NA	118	290	0.2	0.0118	5.9	66.8	3.9412	26.9	1.5871	5.9	0.3481	0.2	0.0118	NA	0.05	NA	NA	NA	180	98.6	63	134.5
863	BIOD863	M	32	4	Mild	No	YES	0.4	0.02108	182	20	0.97	NA	24	24	209	3	12.47	NA	111	290	0.4	0.02108	5.27	48.8	2.57176	33.4	1.76018	16.3	0.85901	1.1	0.05797	NA	0.07	NA	NA	NA	100	99.8	60	83.5
864	BIOD864	M	72	8	Mild	No	YES	0.1	0.00711	244	23	0.82	NA	47	50	270	15.04	35.3	305.1	94	640	0.3	0.02133	7.11	69.3	4.92723	17.9	1.27269	11.7	0.83187	1	0.0711	NA	0.07	NA	NA	NA	NA	NA	NA	59.66666667
865	BIOD865	F	44	5	Mild	No	YES	NA	NA	NA	NA	NA	NA	NA	NA	NA	NA	NA	NA	NA	NA	NA	NA	NA	NA	NA	NA	NA	NA	NA	NA	NA	NA	NA	NA	NA	2	NA	NA	NA	#¡VALOR!
866	BIOD866	F	55	6	Leve	No	YES	0.5	0.0322	261	26	0.71	4.11	25	26	228	5.2	13	220.9	100	2917	0.3	0.01932	6.44	48.2	3.10408	37.1	2.38924	13.4	0.86296	0.8	0.05152	NA	0.04	NA	NA	1.1	NA	NA	57	123.6666667
867	BIOD867	F	47	5	Mild	No	YES	NA	NA	NA	NA	NA	NA	NA	NA	NA	NA	NA	NA	NA	NA	NA	NA	NA	NA	NA	NA	NA	NA	NA	NA	NA	NA	NA	NA	NA	0.6	27	46.5	NA	#¡VALOR!
868	BIOD868	M	95	10	Severe	No	YES	NA	NA	NA	NA	NA	NA	NA	NA	NA	NA	NA	NA	NA	NA	NA	NA	NA	NA	NA	NA	NA	NA	NA	NA	NA	NA	NA	NA	NA	1	71	96.2	NA	#¡VALOR!
869	BIOD869	F	84	9	Mild	No	YES	0.3	0.01179	143	49	0.84	NA	15	22	220	14.33	91.9	141.2	110	890	0.3	0.01179	3.93	71.7	2.81781	17.6	0.69168	10.4	0.40872	0	0	NA	0.09	NA	NA	NA	NA	NA	NA	58.66666667
870	BIOD870	F	66	7	Mild	No	YES	0.2	0.01262	241	23	0.64	NA	19	28	208	5.6	133.9	244.8	102	1540	0.6	0.03786	6.31	76.2	4.80822	13.9	0.87709	8.9	0.56159	0.8	0.05048	NA	0.06	NA	NA	NA	NA	NA	NA	23.16666667
871	BIOD871	F	88	9	Severe	No	NO	NA	NA	NA	NA	NA	NA	NA	NA	NA	NA	NA	NA	NA	NA	NA	NA	NA	NA	NA	NA	NA	NA	NA	NA	NA	NA	NA	NA	NA	0.8	78	98.2	NA	#¡VALOR!
872	BIOD872	M	67	7	Mild	No	YES	NA	NA	NA	NA	NA	NA	NA	NA	NA	NA	NA	NA	NA	NA	NA	NA	NA	NA	NA	NA	NA	NA	NA	NA	NA	NA	NA	NA	NA	1.4	NA	NA	NA	#¡VALOR!
873	BIOD873	M	34	4	Mild	No	YES	NA	NA	NA	NA	NA	NA	NA	NA	NA	NA	NA	NA	NA	NA	NA	NA	NA	NA	NA	NA	NA	NA	NA	NA	NA	NA	NA	NA	NA	0.8	77	96.8	NA	#¡VALOR!
874	BIOD874	M	90	10	Severe	No	NO	0.2	0.02628	204	63	1.48	4.16	11	17	191	70.28	24	659.1	108	1010	1.2	0.15768	13.14	86.2	11.32668	1.2	0.15768	11.6	1.52424	0.8	0.10512	NA	0.4	NA	NA	1.7	53	91.6	37	1
875	BIOD875	F	93	10	Mild	No	YES	0.2	0.01236	145	49.9	0.78	NA	10.4	27	272	NA	24.5	572.9	109	910	0.2	0.01236	6.18	65.5	4.0479	23.6	1.45848	10.5	0.6489	0	0	NA	0.07	109	406	NA	NA	NA	46	118
876	BIOD876	F	86	9	Severe	No	YES	0.3	0.02283	201	105.2	1.46	NA	18.2	31	NA	NA	125.6	956	103	2780	0.8	0.06088	7.61	80.2	6.10322	12.1	0.92081	6.6	0.50226	0	0	NA	0.57	146	663	NA	NA	NA	127	15.125
877	BIOD877	F	80	9	Severe	No	NO	NA	NA	NA	NA	NA	NA	NA	NA	NA	NA	NA	NA	NA	NA	NA	NA	NA	NA	NA	NA	NA	NA	NA	NA	NA	NA	NA	NA	NA	1.3	53	89.3	NA	#¡VALOR!
878	BIOD878	M	55	6	Severe	No	YES	NA	NA	NA	NA	NA	NA	NA	NA	NA	NA	NA	NA	NA	NA	NA	NA	NA	NA	NA	NA	NA	NA	NA	NA	NA	NA	NA	NA	NA	1	84	98.9	NA	#¡VALOR!
879	BIOD879	M	87	9	Mild	No	YES	NA	NA	NA	NA	NA	NA	NA	NA	NA	NA	NA	NA	NA	NA	NA	NA	NA	NA	NA	NA	NA	NA	NA	NA	NA	NA	NA	NA	NA	1.8	NA	NA	NA	#¡VALOR!
880	BIOD880	F	80	9	Severe	No	YES	NA	NA	NA	NA	NA	NA	NA	NA	NA	NA	NA	NA	NA	NA	NA	NA	NA	NA	NA	NA	NA	NA	NA	NA	NA	NA	NA	NA	NA	0.8	61	94.5	NA	#¡VALOR!
881	BIOD881	M	63	7	Severe	No	YES	0.3	0.00951	153	38	1.14	3.9	25	33	350	9.37	44	118.7	100	520	0	0	3.17	60.3	1.91151	24.9	0.78933	14.5	0.45965	0	0	NA	0.05	NA	NA	NA	NA	NA	58	#¡DIV/0!
882	BIOD882	F	59	6	Mild	No	YES	0.2	0.01124	248	25.2	0.68	4.12	33	45	261	2	2.3	236.8	120	2130	0.5	0.0281	5.62	47.3	2.65826	43.1	2.42222	7.3	0.41026	1.6	0.08992	NA	0.04	NA	NA	NA	NA	NA	71	86.2
883	BIOD883	F	21	3	Mild	No	YES	0.2	0.02856	228	NA	NA	NA	NA	NA	NA	NA	NA	NA	NA	NA	0.4	0.05712	14.28	75.4	10.76712	16.5	2.3562	7.8	1.11384	0.1	0.01428	NA	NA	NA	NA	NA	NA	NA	NA	41.25
884	BIOD884	M	65	7	Severe	No	NO	NA	NA	NA	NA	NA	NA	NA	NA	NA	NA	NA	NA	NA	NA	NA	NA	NA	NA	NA	NA	NA	NA	NA	NA	NA	NA	NA	NA	NA	NA	65	96.5	NA	#¡VALOR!
885	BIOD885	F	57	6	Severe	No	YES	NA	NA	NA	NA	NA	NA	NA	NA	NA	NA	NA	NA	NA	NA	NA	NA	NA	NA	NA	NA	NA	NA	NA	NA	NA	NA	NA	NA	NA	1	34	62.9	NA	#¡VALOR!
886	BIOD886	F	71	8	Severe	No	YES	NA	NA	NA	NA	NA	NA	NA	NA	NA	NA	NA	NA	NA	NA	NA	NA	NA	NA	NA	NA	NA	NA	NA	NA	NA	NA	NA	NA	NA	0.6	102	99.1	NA	#¡VALOR!
887	BIOD887	M	62	7	Severe	No	YES	0	0	140	26.4	0.88	4.07	13	29	274	10.6	14.2	298.4	112	410	0.3	0.01098	3.66	49.4	1.80804	31.7	1.16022	18.6	0.68076	0	0	NA	0.05	NA	NA	NA	NA	NA	196	105.6666667
888	BIOD888	F	85	9	Severe	No	YES	NA	NA	NA	NA	NA	NA	NA	NA	NA	NA	NA	NA	NA	NA	NA	NA	NA	NA	NA	NA	NA	NA	NA	NA	NA	NA	NA	NA	NA	NA	58	91.3	NA	#¡VALOR!
889	BIOD889	M	76	8	Severe	No	YES	0.3	0.03024	154	58.9	1.19	3.45	16	25	257	21.3	119.1	1248.4	78	1280	0.4	0.04032	10.08	78	7.8624	12.3	1.23984	9	0.9072	0	0	NA	0.2	NA	NA	NA	NA	NA	118	30.75
890	BIOD890	M	87	9	Severe	No	NO	0.2	0.01038	169	49	1.24	2.64	28	79	NA	33.58	113	372.6	113	1020	0.6	0.03114	5.19	76.7	3.98073	9.8	0.50862	13.3	0.69027	0	0	NA	0.25	NA	NA	1.4	43	87.1	381	16.33333333
891	BIOD891	M	81	9	Mild	No	YES	0.5	0.0288	151	NA	1.02	3.81	12.9	NA	206	NA	4.91	NA	92	NA	0.2	0.01152	5.76	55.5	3.1968	33.7	1.94112	9.2	0.52992	0.9	0.05184	NA	0.04	NA	NA	NA	NA	NA	NA	168.5
892	BIOD892	M	54	6	Mild	No	YES	0.1	0.00772	117	36	0.88	NA	37	29	208	4.65	4.5	142.7	105	500	0.4	0.03088	7.72	59.3	4.57796	30.4	2.34688	9.8	0.75656	0.4	0.03088	NA	0.04	NA	NA	NA	NA	NA	NA	76
893	BIOD893	F	88	9	Severe	No	YES	0.5	0.0222	112	29	0.71	NA	16	24	200	14.97	25.63	NA	115	790	0.2	0.00888	4.44	38.2	1.69608	50	2.22	11.3	0.50172	0	0	NA	0.04	NA	NA	NA	NA	NA	61	250
894	BIOD894	M	72	8	Severe	No	NO	0.1	0.01158	123	40	0.52	3.21	NA	NA	NA	NA	1	1367	NA	1360	1.2	0.13896	11.58	95.6	11.07048	0.9	0.10422	3.4	0.39372	0	0	NA	0.06	NA	NA	NA	NA	NA	NA	0.75
895	BIOD895	M	86	9	Mild	No	YES	0.3	0.01755	281	99	1.42	3.76	71	38	NA	NA	32	118.4	82	1220	0.5	0.02925	5.85	68.8	4.0248	20.5	1.19925	8.7	0.50895	1.7	0.09945	NA	0.17	NA	NA	NA	NA	NA	NA	41
896	BIOD896	F	47	5	Leve	No	YES	0.3	0.01119	208	26	0.56	NA	15	17	219	3	3.99	NA	117	270	0.3	0.01119	3.73	41	1.5293	46.4	1.73072	11.8	0.44014	0.5	0.01865	NA	0.04	NA	NA	NA	92	97.1	77	154.6666667
897	BIOD897	F	74	8	Mild	No	YES	NA	NA	NA	NA	NA	NA	NA	NA	NA	NA	NA	NA	NA	NA	NA	NA	NA	NA	NA	NA	NA	NA	NA	NA	NA	NA	NA	NA	NA	0.8	79	97.7	NA	#¡VALOR!
898	BIOD898	M	36	4	Mild	No	YES	NA	NA	NA	NA	NA	NA	NA	NA	NA	NA	NA	NA	NA	NA	NA	NA	NA	NA	NA	NA	NA	NA	NA	NA	NA	NA	NA	NA	NA	1.1	NA	NA	NA	#¡VALOR!
899	BIOD899	F	10	2	Mild	No	YES	0.7	0.0385	260	32.4	0.54	NA	NA	NA	NA	NA	2.2	NA	NA	NA	0.2	11	5.5	51.1	2.8105	35.5	1.9525	7.6	418	4.9	0.2695	NA	NA	NA	NA	NA	NA	NA	NA	0.1775
900	BIOD900	F	90	10	Severe	No	NO	0.1	0.00761	165	72.6	1.26	3.05	16	80	731	NA	199.4	1199.8	100	1920	0.9	0.06849	7.61	89.4	6.80334	7.1	0.54031	2.5	0.19025	0	0	NA	0.47	NA	NA	NA	NA	NA	300	7.888888889
901	BIOD901	F	81	9	Severe	No	YES	0.2	0.01288	231	43	0.76	3.26	13.6	25.5	345	NA	93.56	576	106	1780	0.5	0.0322	6.44	72.4	4.66256	18.8	1.21072	8.1	0.52164	0	0	NA	0.04	NA	NA	NA	NA	NA	48	37.6
902	BIOD902	M	42	5	Mild	No	YES	NA	NA	NA	NA	NA	NA	NA	NA	NA	NA	NA	NA	NA	NA	NA	NA	NA	NA	NA	NA	NA	NA	NA	NA	NA	NA	NA	NA	NA	0.8	88	98.7	NA	#¡VALOR!
903	BIOD903	F	57	6	Mild	No	YES	0.2	0.01246	214	24	0.7	4.25	15	14	160	6.15	28	147.7	107	320	0.3	0.01869	6.23	78.7	4.90301	14.8	0.92204	6.1	0.38003	0.2	0.01246	NA	0.05	NA	NA	1.4	80	98.4	47	49.33333333
904	BIOD904	M	88	9	Severe	No	NO	NA	NA	NA	NA	NA	NA	NA	NA	NA	NA	NA	NA	NA	NA	NA	NA	NA	NA	NA	NA	NA	NA	NA	NA	NA	NA	NA	NA	NA	0.9	91	99.6	NA	#¡VALOR!
905	BIOD905	F	79	8	Mild	No	YES	1.2	0.08808	157	44.3	1.61	3.71	8	18	209	18.3	0.8	54.6	85	1310	0.3	0.02202	7.34	60.1	4.41134	22.8	1.67352	11.4	0.83676	4.2	0.30828	NA	0.05	NA	NA	NA	NA	NA	34	76
906	BIOD906	M	61	7	Severe	No	YES	0.3	18	84	28.3	0.94	4.1	30.3	46.4	389	7.82	17.24	1097.3	88	870	0.5	0.03	6	73.7	4,422	15.2	912	10.3	618	0	0	NA	0.06	NA	NA	NA	NA	NA	96	30400
907	BIOD907	M	75	8	Severe	No	YES	NA	NA	NA	NA	NA	NA	NA	NA	NA	NA	NA	NA	NA	NA	NA	NA	NA	NA	NA	NA	NA	NA	NA	NA	NA	NA	NA	NA	NA	0.7	71	95.6	NA	#¡VALOR!
908	BIOD908	F	93	10	Severe	No	NO	NA	NA	NA	NA	NA	NA	NA	NA	NA	NA	NA	NA	NA	NA	NA	NA	NA	NA	NA	NA	NA	NA	NA	NA	NA	NA	NA	NA	NA	5.5	NA	NA	NA	#¡VALOR!
909	BIOD909	F	56	6	Mild	No	YES	0.3	0.01773	197	23.4	0.62	4.39	32.1	36.9	311	3.6	25.33	254	90	930	0.3	0.01773	5.91	61.7	3.64647	30.3	1.79073	6.4	0.37824	1	0.0591	NA	0.02	NA	NA	NA	NA	NA	64	101
910	BIOD910	M	57	6	Mild	No	YES	0.2	0.01274	168	35	0.96	3.86	29	35	280	7.36	38	461.8	94	530	0.3	0.01911	6.37	88.8	5.65656	9.1	0.57967	1.9	0.12103	0	0	NA	0.1	NA	NA	1.1	80	98	90	30.33333333
911	BIOD911	M	52	6	Severe	No	YES	0	0	122	36	1.19	NA	29	36	344	4.45	29.1	1061	106	1400	0.3	0.01776	5.92	81.6	4.83072	11.3	0.66896	7.1	0.42032	0	0	NA	0.09	NA	NA	NA	69	97.1	NA	37.66666667
912	BIOD912	F	84	9	Mild	No	YES	0.2	0.00816	198	26	0.73	3.58	22	69	727	NA	33.9	457.2	108	1540	0.2	0.00816	4.08	66.2	2.70096	18.4	0.75072	15	612	0	0	NA	0.05	NA	NA	NA	NA	NA	302	92
913	BIOD913	M	60	7	Mild	No	YES	NA	NA	NA	NA	NA	NA	NA	NA	NA	NA	NA	NA	NA	NA	NA	NA	NA	NA	NA	NA	NA	NA	NA	NA	NA	NA	NA	NA	NA	0.8	76	97.6	NA	#¡VALOR!
914	BIOD914	F	57	6	Mild	No	YES	NA	NA	NA	NA	NA	NA	NA	NA	NA	NA	NA	NA	NA	NA	NA	NA	NA	NA	NA	NA	NA	NA	NA	NA	NA	NA	NA	NA	NA	1.2	NA	NA	NA	#¡VALOR!
915	BIOD915	M	55	6	Severe	No	YES	0.4	0.01852	177	24.2	0.89	4.04	69	67	450	8.03	109.6	2106.2	107	920	0.6	0.02778	4.63	70.9	3.28267	18.8	0.87044	9.1	0.42133	0.2	0.00926	NA	0.12	NA	NA	NA	NA	NA	72	31.33333333
916	BIOD916	F	58	6	Mild	No	YES	0.2	0.00978	149	15.4	0.73	4.34	15	24	288	4.02	38.3	596.9	115	470	0.4	0.01956	4.89	72.4	3.54036	14.3	0.69927	11.5	0.56235	1.2	0.05868	NA	0.06	NA	NA	NA	NA	NA	48	35.75
917	BIOD917	M	93	10	Severe	No	NO	0.5	0.03175	202	44	0.91	3.79	25	26	162	28.63	31	225.7	94	1100	0.5	0.03175	6.35	83.7	5.31495	5.2	0.3302	9	0.5715	1.6	0.1016	NA	0.08	NA	NA	1.4	37	77.1	34	10.4
918	BIOD918	M	51	6	Severe	No	YES	0	0	145	28	1.01	4.13	28	32	263	9.87	41.4	136.9	100	700	0.2	0.00944	4.72	72.5	3,422	16.3	0.76936	11	0.5192	0	0	NA	0.08	NA	NA	NA	64	93.3	89	81.5
919	BIOD919	F	48	5	Leve	No	YES	0.6	0.04206	287	25.3	0.8	4.8	8.3	11	161	3.24	0.5	184.6	NA	NA	0.1	0.00701	7.01	64.8	4.54248	24.1	1.68941	7.4	0.51874	3	0.2103	NA	0.04	NA	NA	NA	NA	NA	57	241
920	BIOD920	F	29	3	Leve	No	YES	0.6	0.03912	320	34.8	0.9	4.77	14.6	20	155	2	0.3	47.1	NA	NA	0.8	0.05216	6.52	50.8	3.31216	37.4	2.43848	8.6	0.56072	1.8	0.11736	NA	0.04	NA	NA	NA	NA	NA	97	46.75
921	BIOD921	F	92	10	Mild	No	YES	0.8	0.0496	314	87	1.45	3	7	13	NA	NA	61	325.6	NA	1090	0.8	0.0496	6.2	65.5	4,061	23.5	1,457	6.5	403	3.7	0.2294	NA	0.17	NA	NA	NA	NA	NA	NA	29375
922	BIOD922	M	89	9	Severe	No	YES	0.8	0.02896	153	45	1.06	3.04	18	18	NA	NA	52	401.2	NA	900	0.3	0.01086	3.62	49.5	1.7919	30.9	1.11858	16.3	0.59006	2.5	0.0905	NA	NA	NA	NA	NA	NA	NA	NA	103
923	BIOD923	M	88	9	Severe	No	YES	0.1	0.00807	246	59	0.96	NA	NA	NA	NA	NA	2	990.3	NA	850	0.7	0.05649	8.07	92.5	7.46475	3.6	0.29052	3.8	0.30666	0	0	NA	NA	NA	NA	NA	NA	NA	NA	5.142857143
924	BIOD924	M	59	6	Mild	No	YES	NA	NA	NA	NA	NA	NA	NA	NA	NA	NA	NA	NA	NA	NA	NA	NA	NA	NA	NA	NA	NA	NA	NA	NA	NA	NA	NA	NA	NA	1.2	114	99.2	NA	#¡VALOR!
925	BIOD925	F	84	9	Severe	No	YES	0.3	0.02061	233	47.5	0.77	4.07	9	19	227	14	3.7	263.6	41	680	0.3	0.02061	6.87	72.7	4.99449	19.2	1.31904	7.1	0.48777	0.4	0.02748	NA	0.03	NA	NA	NA	161	98.1	NA	64
926	BIOD926	F	56	6	Severe	No	YES	NA	NA	NA	NA	NA	NA	NA	NA	NA	NA	NA	NA	NA	NA	NA	NA	NA	NA	NA	NA	NA	NA	NA	NA	NA	NA	NA	NA	NA	0.9	85	98.8	NA	#¡VALOR!
927	BIOD927	F	40	5	Mild	No	YES	0.2	0.00982	194	20	0.63	NA	105	53	204	3.65	30	NA	99	270	0.2	0.00982	4.91	65	3.1915	26.9	1.32079	7.9	0.38789	0	0	NA	0.07	NA	NA	NA	120	99.9	50	134.5
928	BIOD928	M	53	6	Leve	No	YES	0.7	0.03927	162	17.8	0.79	4.57	38.4	27	277	10.8	1.8	616	99	210	0.7	0.03927	5.61	59.9	3.36039	23	1.2903	10.5	0.58905	5.2	0.29172	NA	0.03	NA	NA	NA	NA	NA	74	32.85714286
929	BIOD929	F	87	9	Severe	No	NO	0.2	0.01092	131	76	1.39	3.1	8	28	337	101.3	111	1929	66	1230	0.4	0.02184	5.46	88.3	4.82118	7.7	0.42042	3.8	0.20748	0	0	NA	0.21	NA	NA	1.2	55	91.2	61	19.25
930	BIOD930	F	39	4	Leve	No	YES	0.5	0.01025	183	30.1	0.8	4.48	13	22	160	3.26	0.8	101.6	95	250	0.5	0.01025	2.05	43.4	0.8897	48.3	0.99015	7.3	0.14965	0	0	NA	0.01	NA	NA	NA	NA	NA	57	96.6
931	BIOD931	F	82	9	Severe	No	NO	0.2	0.00956	79	154	2.18	3.37	13	17	180	122.8	11	395.8	70	1650	0.6	0.02868	4.78	74.1	3.54198	19.2	0.91776	5.2	0.24856	1.3	0.06214	NA	0.35	NA	NA	1.1	74	98.4	124	32
932	BIOD932	M	61	7	Severe	No	YES	NA	NA	NA	NA	NA	NA	NA	NA	NA	NA	NA	NA	NA	NA	NA	NA	NA	NA	NA	NA	NA	NA	NA	NA	NA	NA	NA	NA	NA	1	46	82.5	NA	#¡VALOR!
933	BIOD933	F	57	6	Leve	No	YES	NA	NA	NA	NA	NA	NA	NA	NA	NA	NA	NA	NA	NA	NA	NA	NA	NA	NA	NA	NA	NA	NA	NA	NA	NA	NA	NA	NA	NA	1.3	NA	NA	NA	#¡VALOR!
934	BIOD934	M	38	4	Mild	No	YES	0.3	0.03597	193	37	0.96	NA	NA	NA	NA	NA	90.8	NA	94	NA	0.4	0.04796	11.99	83.7	10.03563	9.9	1.18701	5.7	0.68343	0.4	0.04796	NA	0.17	NA	NA	NA	NA	NA	NA	24.75
935	BIOD935	F	55	6	Severe	No	YES	0.2	0.00938	187	24	0.8	NA	43	43	336	5.55	42.2	764.4	110	530	0.2	0.00938	4.69	62	2.9078	30.3	1.42107	7.5	0.35175	0	0	NA	0.05	NA	NA	NA	95	98.6	NA	151.5
936	BIOD936	F	41	5	Mild	No	YES	0.2	0.0116	182	27	0.78	4.38	12	14	170	5.57	1	87.56	104	790	0.2	0.0116	5.8	71.3	4.1354	20.2	1.1716	5.9	0.3422	2.4	0.1392	NA	NA	NA	NA	NA	NA	NA	NA	101
937	BIOD937	M	39	4	Mild	No	YES	0.6	0.03882	173	26.4	1.03	NA	17.7	23.7	160	NA	2.77	NA	NA	NA	0.3	0.01941	6.47	37.6	2.43272	44.5	2.87915	15.3	0.98991	1.7	0.10999	NA	NA	NA	NA	NA	NA	NA	NA	148.3333333
938	BIOD938	M	50	6	Mild	No	YES	0.3	0.01053	150	23	0.81	NA	25	25	211	3.69	5.19	NA	104	270	0.3	0.01053	3.51	71.8	2.52018	19.1	0.67041	8.8	0.30888	0	0	NA	0.06	NA	NA	NA	79	98.7	52	63.66666667
939	BIOD939	F	87	9	Severe	No	YES	0.4	0.02844	225	49	1.06	3.17	NA	NA	NA	NA	23	233.5	NA	1070	0.3	0.02133	7.11	64.2	4.56462	21.8	1.54998	13.2	0.93852	0.4	0.02844	NA	NA	NA	NA	NA	NA	NA	NA	72.66666667
940	BIOD940	F	44	5	Mild	No	YES	0.3	0.00876	213	16	0.56	3.82	46	48	342	4.3	16	264.7	136	540	0.3	0.00876	2.92	61.7	1.80164	32.2	0.94024	5.5	0.1606	0.3	0.00876	NA	0.1	NA	NA	NA	NA	NA	82	107.3333333
941	BIOD941	F	54	6	Mild	No	YES	0.3	0.01752	198	25	0.7	NA	14	21	226	NA	64.27	NA	108	NA	0.2	0.01168	5.84	57.7	3.36968	33.4	1.95056	8.4	0.49056	0.2	0.01168	NA	0.07	NA	NA	NA	NA	NA	NA	167
942	BIOD942	F	45	5	Mild	No	YES	0.3	18	376	27.5	0.62	3.71	10.9	19.1	181	3.09	5.99	6.7	113	1250	0.2	12	6	59.3	3,558	28.7	1,722	9.5	0.57	2	0.12	NA	0.03	NA	NA	NA	NA	NA	169	143.5
943	BIOD943	F	69	7	Mild	No	YES	0.1	0.00903	214	26	0.75	3.93	13	15	182	9.57	2	155.4	119	1590	0.3	0.02709	9.03	90.5	8.17215	6.9	0.62307	2.5	0.22575	0	0	NA	0.04	NA	NA	NA	NA	NA	49	23
944	BIOD944	M	85	9	Mild	No	NO	0.1	0.00788	181	52	0.94	4.03	38	28	191	NA	56	900.4	127	540	0.9	0.07092	7.88	85.9	6.76892	10.4	0.81952	3.6	0.28368	0	0	NA	NA	NA	NA	NA	NA	NA	NA	11.55555556
945	BIOD945	F	50	6	Mild	No	YES	0.2	0.01052	240	30	0.74	NA	47	34	179	4.54	6.67	NA	110	270	0.2	0.01052	5.26	74.3	3.90818	18.1	0.95206	7.4	0.38924	0	0	NA	0.1	NA	NA	NA	73	96	55	90.5
946	BIOD946	F	35	4	Severe	No	YES	0.2	0.00988	167	20	0.58	NA	30	19	150	3.59	11.26	NA	108	280	0	0	4.94	61.3	3.02822	31.4	1.55116	5.7	0.28158	1.4	0.06916	NA	0.03	NA	NA	NA	32	68.2	42	#¡DIV/0!
947	BIOD947	F	54	6	Severe	No	YES	1	0.0675	145	38.3	1.04	3.24	13	22	198	23.7	66.6	212.2	78	1920	0.6	0.0405	6.75	50.8	3,429	33	2.2275	12.7	0.85725	1.9	0.12825	33	0.12	NA	NA	NA	NA	NA	60	55
948	BIOD948	F	39	4	Mild	No	YES	0.7	0.0476	302	28	0.7	4.49	12	15	129	5.07	0	11.09	103	350	0.1	0.0068	6.8	55.7	3.7876	32.9	2.2372	9.4	0.6392	1.3	0.0884	NA	0.04	NA	NA	0.6	86	99	51	329
949	BIOD949	F	87	9	Severe	No	YES	0.4	0.02724	171	35	1.01	3.29	31	29	253	22.79	49	335.3	13	430	0.3	0.02043	6.81	38.8	2.64228	50.5	3.43905	10.3	0.70143	0	0	NA	0.09	NA	NA	0.8	61	95.3	119	168.3333333
950	BIOD950	M	53	6	Mild	No	YES	0.4	0.01912	148	46.6	0.9	4.41	36	27	166	4.15	7.8	1155.3	100	250	0.4	0.01912	4.78	54.6	2.60988	31.2	1.49136	12.8	0.61184	0.6	0.02868	5.97	0.04	NA	NA	NA	NA	NA	56	78
951	BIOD951	M	58	6	Severe	No	YES	NA	NA	NA	NA	NA	NA	NA	NA	NA	NA	NA	NA	NA	NA	NA	NA	NA	NA	NA	NA	NA	NA	NA	NA	NA	NA	NA	NA	NA	0.7	72	97.1	NA	#¡VALOR!
952	BIOD952	M	49	5	Mild	No	YES	0.5	0.02895	166	37.5	0.98	4.49	24	18	152	2	2.1	218.2	105	360	0.3	0.01737	5.79	72.5	4.19775	18.3	1.05957	7.4	0.42846	1	0.0579	5.08	0.05	NA	NA	NA	NA	NA	64	61
953	BIOD953	M	55	6	Mild	No	YES	0.2	0.00852	132	34.3	1.21	4.89	71	53	315	8.88	10.4	987.3	110	400	0	0	4.26	59	2.5134	29.8	1.26948	10.8	0.46008	0.2	0.00852	NA	0.11	NA	NA	NA	NA	NA	100	#¡DIV/0!
954	BIOD954	F	87	9	Severe	No	YES	0.2	0.0094	144	27	0.59	3.54	31	39	366	13.17	7	935.3	82	21000	0.9	0.0423	4.7	67.4	3.1678	23	1,081	9.4	0.4418	0	0	NA	0.05	NA	NA	1.3	54	93.9	67	25555.55556
955	BIOD955	F	55	6	Mild	No	YES	0.7	0.05341	180	30.6	0.66	4.17	29	36	156	3.59	53.3	292.3	110	370	0.4	0.03052	7.63	56.1	4.28043	29.6	2.25848	8.5	0.64855	4.7	0.35861	NA	0.07	NA	NA	NA	NA	NA	37	74
956	BIOD956	F	85	9	Severe	No	NO	0.2	0.00932	128	98	1.43	3.12	22	59	555	27.13	93	831.1	108	950	1.3	0.06058	4.66	71.9	3.35054	20	932	7.7	0.35882	0.2	0.00932	NA	0.72	NA	NA	0.9	73	100.8	246	15384.61538
957	BIOD957	F	55	6	Severe	No	YES	0.3	0.00891	270	11	0.57	NA	26	51	548	7.58	33	1041	122	450	3.7	0.10989	2.97	57.6	1.71072	31	0.9207	11.1	0.32967	0	0	NA	0.03	NA	NA	NA	NA	NA	NA	8.378378378
958	BIOD958	M	80	9	Severe	No	YES	0	0	149	47	0.68	3.8	15	23	NA	NA	10	800.5	105	870	0.4	0.01024	2.56	53.1	1.35936	31.3	0.80128	15.6	0.39936	0	0	NA	NA	NA	NA	NA	NA	NA	NA	78.25
959	BIOD959	M	79	8	Mild	No	YES	0.2	0.02504	198	24.4	0.88	4.31	14	18.1	224	11.4	9.64	289.9	94	640	0.6	0.07512	12.52	84.9	10.62948	8.4	1.05168	5.8	0.72616	0.1	0.01252	NA	0.08	NA	NA	NA	NA	NA	108	14
960	BIOD960	F	42	5	Mild	No	YES	0.2	0.01136	268	16	0.56	3.84	27	28	285	5.52	12	57.63	100	460	0.4	0.02272	5.68	73.7	4.18616	19.9	1.13032	6	0.3408	0.2	0.01136	NA	0.03	NA	NA	0.9	73	95.7	77	49.75
961	BIOD961	F	53	6	Mild	No	YES	0.7	0.06265	310	37.6	0.75	4.61	39.2	27.4	284	4.86	1.81	242.9	101	180	0.3	0.02685	8.95	78.3	7.00785	14.1	1.26195	5.9	0.52805	0.7	0.06265	NA	0.03	NA	NA	NA	NA	NA	42	47
962	BIOD962	M	40	5	Mild	No	YES	0.5	0.04015	199	30.3	0.68	4.52	11.1	16.7	211	3.13	1.22	211.4	83	230	0.1	0.00803	8.03	52.8	4.23984	35.9	2.88277	10	803	0.7	0.05621	NA	0.01	NA	NA	NA	NA	NA	100	359
963	BIOD963	F	61	7	Mild	No	YES	0.3	0.03519	325	40	0.89	NA	19	13	177	3	3.1	220.1	122	270	0.5	0.05865	11.73	58.8	6.89724	33	3.8709	6.8	0.79764	1.1	0.12903	NA	0.02	NA	NA	NA	NA	NA	NA	66
964	BIOD964	F	40	5	Mild	No	YES	NA	NA	NA	NA	NA	NA	NA	NA	NA	NA	NA	NA	NA	NA	NA	NA	NA	NA	NA	NA	NA	NA	NA	NA	NA	NA	NA	NA	NA	1.3	NA	NA	NA	#¡VALOR!
965	BIOD965	F	49	5	Mild	No	YES	0.7	0.04949	189	19	0.78	NA	20	21	186	3	0.2	7.18	95	270	0.3	0.02121	7.07	65.5	4.63085	24.9	1.76043	8.2	0.57974	0.7	0.04949	NA	0.02	NA	NA	NA	NA	NA	NA	83
966	BIOD966	M	63	7	Mild	No	YES	0.8	0.04264	215	35	1.1	NA	21	36	193	4.75	4.2	95.81	76	270	0.4	0.02132	5.33	57.9	3.08607	25.1	1.33783	15.6	0.83148	0.6	0.03198	NA	0.12	NA	NA	NA	NA	NA	NA	62.75
967	BIOD967	F	58	6	Mild	No	YES	0.2	0.01128	217	26	0.8	NA	17	21	208	3	10.8	152.1	101	380	0.5	0.0282	5.64	68.1	3.84084	21.3	1.20132	9.9	0.55836	0.5	0.0282	NA	0.07	NA	NA	NA	NA	NA	NA	42.6
968	BIOD968	F	79	8	Mild	No	YES	0.2	0.00994	136	50	0.75	3.66	39	33	445	22.7	60.3	499.1	82	660	0.2	0.00994	4.97	76.7	3.81199	15.1	0.75047	7.6	0.37772	0.2	0.00994	NA	0.05	NA	NA	NA	NA	NA	54	75.5
969	BIOD969	F	58	6	Severe	No	YES	0.2	0.0085	211	29.6	1.04	4.73	44	31	226	5.77	15.7	364.5	98	270	0.2	0.0085	4.25	72.6	3.0855	18.1	0.76925	8.9	0.37825	0	0	NA	0.22	NA	NA	NA	NA	NA	109	90.5
970	BIOD970	M	75	8	Severe	No	YES	0.2	0.00852	170	44.3	1.12	4.46	31	31	273	NA	9.5	522.6	38	320	0.2	0.00852	4.26	41.8	1.78068	47.7	2.03202	9.2	0.39192	0.9	0.03834	NA	0.05	NA	NA	NA	NA	NA	73	238.5
971	BIOD971	M	87	9	Mild	No	YES	0.2	0.02658	196	49	0.59	NA	NA	NA	NA	12.57	44	NA	93	NA	0.5	0.06645	13.29	85.1	11.30979	5.5	0.73095	9.1	1.20939	0.1	0.01329	NA	NA	NA	484	NA	NA	NA	NA	11
972	BIOD972	F	83	9	Severe	No	YES	0.2	0.02692	363	57.9	0.68	4.02	15	28	368	10.3	98.2	1825.4	94	1350	0.4	0.05384	13.46	90.7	12.20822	5.1	0.68646	3.6	0.48456	0	0	NA	0.09	NA	NA	1.4	63	94.7	68	12.75
973	BIOD973	M	74	8	Severe	Si	YES	NA	NA	NA	NA	NA	NA	NA	NA	NA	NA	NA	NA	NA	NA	NA	NA	NA	NA	NA	NA	NA	NA	NA	NA	NA	NA	NA	NA	NA	NA	64	94	NA	#¡VALOR!
974	BIOD974	F	60	7	Mild	No	YES	0.1	0.00975	281	53	0.92	NA	21	NA	NA	14.32	NA	NA	108	NA	0.2	0.0195	9.75	43.8	4.2705	44.4	4,329	9.5	0.92625	2.2	0.2145	NA	NA	NA	NA	NA	NA	NA	NA	222000
975	BIOD975	F	87	9	Severe	No	NO	0.2	0.0288	321	65.9	0.99	3.9	35	29	215	45.8	6.3	190.1	96	2090	1	144	14.4	86.7	12.4848	5.9	0.8496	6.2	0.8928	0	0	NA	0.15	NA	NA	NA	58	91.7	80	0.0059
976	BIOD976	M	85	9	Mild	No	YES	0.3	0.01887	117	47.7	1.08	3.96	76	82	282	42.1	5.3	163.6	89	2520	0.3	0.01887	6.29	75.1	4.72379	17.8	1.11962	6.2	0.38998	0.3	0.01887	NA	0.09	NA	NA	NA	140	96.6	181	59.33333333
977	BIOD977	M	75	8	Severe	No	YES	NA	NA	NA	NA	NA	NA	NA	NA	NA	NA	NA	NA	NA	NA	NA	NA	NA	NA	NA	NA	NA	NA	NA	NA	NA	NA	NA	NA	NA	1.9	83	96.7	NA	#¡VALOR!
978	BIOD978	F	38	4	Mild	No	YES	0.6	0.04002	249	43.3	0.8	4.18	7.8	13	156	NA	0.5	36.5	77	180	0.1	0.00667	6.67	54.2	3.61514	34.8	2.32116	6.6	0.44022	3.7	0.24679	2.93	0.06	NA	NA	NA	NA	NA	46	348
979	BIOD979	F	85	9	Severe	No	YES	NA	NA	NA	NA	NA	NA	NA	NA	NA	NA	NA	NA	NA	NA	NA	NA	NA	NA	NA	NA	NA	NA	NA	NA	NA	NA	NA	NA	NA	1.2	55	89	NA	#¡VALOR!
980	BIOD980	F	90	10	Severe	No	YES	0.2	0.01762	195	60.9	1.2	3.79	12.3	24	209	28.4	101.5	451.7	101	840	0.6	0.05286	8.81	78	6.8718	11.8	1.03958	9.4	0.82814	0	0	NA	0.13	NA	NA	NA	NA	NA	25	19.66666667
981	BIOD981	F	83	9	Severe	No	YES	0.2	0.01108	205	26	0.57	NA	32	67	584	13.6	293	431.2	104	1770	3.4	0.18836	5.54	85.9	4.75886	11	0.6094	2.7	0.14958	0.2	0.01108	NA	0.09	NA	NA	NA	NA	NA	NA	3.235294118
982	BIOD982	F	52	6	Mild	No	YES	0.1	0.00691	200	27.5	0.69	4.52	15	25	273	3.59	11.7	151.7	102	200	0.3	0.02073	6.91	78.3	5.41053	15.1	1.04341	6.2	0.42842	0	0	NA	0.05	NA	NA	NA	NA	NA	65	50.33333333
983	BIOD983	F	99	10	Mild	No	YES	0	0	204	54.9	1.1	3.61	9	28	328	33.7	36.7	324.1	70	1040	0.3	0.0186	6.2	56.1	3.4782	36.1	2.2382	7.3	0.4526	0.2	0.0124	25.6	0.12	NA	NA	1.3	82	99	53	120.3333333
984	BIOD984	F	47	5	Mild	No	YES	0.3	0.01152	243	25	0.72	NA	15	16	180	3	6.39	NA	110	390	0.3	0.01152	3.84	62.2	2.38848	24.2	0.92928	12.5	0.48	0.8	0.03072	NA	0.06	NA	NA	NA	91	98.7	NA	80.66666667
985	BIOD985	F	84	9	Mild	No	YES	0.2	0.00854	248	69	0.77	3.22	41	44	NA	NA	56	1418	95	6560	0.5	0.02135	4.27	71.5	3.05305	24.6	1.05042	3.5	0.14945	0.2	0.00854	NA	NA	NA	NA	NA	NA	NA	NA	49.2
986	BIOD986	M	88	9	Mild	No	YES	0.4	0.0108	116	48	1.11	3.23	27	28	NA	NA	16	189.6	97	270	0.7	0.0189	2.7	55.9	1.5093	32.6	0.8802	10	0.27	1.1	0.0297	NA	NA	NA	NA	NA	NA	NA	NA	46.57142857
987	BIOD987	M	51	6	Mild	No	YES	0.4	0.0326	316	29.8	0.78	4.13	45	30	332	11.9	98.1	666.5	105	470	0.6	0.0489	8.15	81.3	6.62595	11	0.8965	6.3	0.51345	0.4	0.0326	NA	0.1	NA	NA	NA	NA	NA	113	18.33333333
988	BIOD988	F	84	9	Mild	No	YES	0	0	205	53	0.97	NA	19	20	248	17.18	7.07	NA	8	330	0.4	0.0186	4.65	78.3	3.64095	14.6	0.6789	7.1	0.33015	0	0	NA	0.07	NA	NA	3.1	89	96.3	36	36.5
989	BIOD989	M	89	9	Mild	No	YES	0.4	0.0374	313	49.1	1.03	3.41	11	14	168	23.5	8.7	662.4	19	190	1.7	0.15895	9.35	69.1	6.46085	14.2	1.3277	11.9	1.11265	2.7	0.25245	NA	0.04	NA	NA	NA	NA	NA	30	8.352941176
990	BIOD990	F	61	7	Severe	No	YES	0.3	0.01116	157	26	0.72	3.86	27	44	235	7.1	51	289.6	137	420	0.3	0.01116	3.72	70.1	2.60772	20.7	0.77004	8.9	0.33108	0	0	NA	0.09	NA	NA	1.2	99	100.1	55	69
991	BIOD991	F	87	9	Severe	No	YES	0.2	0.02224	531	63	0.58	3.36	32	27	NA	NA	15	508.8	NA	NA	1.3	0.14456	11.12	61.3	6.81656	26.3	2.92456	11.7	1.30104	0.5	0.0556	NA	NA	NA	NA	NA	NA	NA	NA	20.23076923
992	BIOD992	F	82	9	Severe	No	YES	0.2	0.01232	308	56	0.97	3.46	11	17	292	NA	29	246	NA	440	0.3	0.01848	6.16	71.4	4.39824	18	1.1088	10.1	0.62216	0.3	0.01848	NA	NA	NA	NA	NA	NA	NA	412	60
993	BIOD993	F	89	9	Severe	No	YES	0.4	0.03064	309	71	1.76	NA	NA	NA	NA	NA	109	165.6	NA	1190	1.3	0.09958	7.66	72.5	5.5535	19.6	1.50136	5.5	0.4213	2	0.1532	NA	0.12	NA	NA	NA	NA	NA	NA	15.07692308
994	BIOD994	F	65	7	Mild	No	YES	NA	NA	NA	NA	NA	NA	NA	NA	NA	NA	NA	NA	NA	NA	NA	NA	NA	NA	NA	NA	NA	NA	NA	NA	NA	NA	NA	NA	NA	1.6	NA	NA	NA	#¡VALOR!
995	BIOD995	M	30	4	Mild	No	YES	1.3	0.08112	225	28.7	1.04	4.92	27	19	182	2	0.5	295.8	96	200	0.2	0.01248	6.24	61.8	3.85632	24.5	1.5288	6.4	0.39936	5.8	0.36192	NA	0.04	NA	NA	NA	NA	NA	95	122.5
996	BIOD996	M	63	7	Mild	No	YES	0.2	0.00876	223	45	1.45	4.27	33	34	177	11.23	26	609.4	90	460	0.2	0.00876	4.38	51.6	2.26008	32.2	1.41036	15.3	0.67014	0.7	0.03066	NA	0.08	NA	NA	1.6	89	98.8	50	161
997	BIOD997	M	85	9	Severe	No	NO	NA	NA	NA	NA	NA	NA	NA	NA	NA	NA	NA	NA	NA	NA	NA	NA	NA	NA	NA	NA	NA	NA	NA	NA	NA	NA	NA	NA	NA	1.9	NA	NA	NA	#¡VALOR!
998	BIOD998	M	17	2	Mild	No	YES	1.1	0.07007	307	31.4	1.04	4.66	37.2	43	223	NA	0.2	32.7	82	180	0.2	0.01274	6.37	37.8	2.40786	41.8	2.66266	10.2	0.64974	8.9	0.56693	1.72	0.06	NA	NA	NA	NA	NA	319	209
999	BIOD999	F	92	10	Mild	No	YES	0.3	0.03183	282	NA	1.06	NA	8	NA	169	NA	45.1	407.6	31	850	2.3	0.24403	10.61	59	6.2599	36.1	3.83021	1.7	0.18037	0.6	0.06366	NA	NA	NA	NA	NA	NA	NA	NA	15.69565217
1000	BIOD1000	M	94	10	Severe	No	NO	0.1	0.01575	225	58	0.64	2.68	27	16	NA	NA	53	1235	NA	2400	0.6	0.0945	15.75	91.2	14,364	5.2	819	3.4	0.5355	0.1	0.01575	NA	NA	NA	NA	NA	NA	NA	NA	8666.666667
1001	BIOD1001	F	80	9	Mild	No	YES	0.7	0.06223	260	75	0.96	3.49	10	15	NA	NA	40	1483	104	1460	0.4	0.03556	8.89	71.2	6.32968	19.7	1.75133	8.1	0.72009	0.3	0.02667	NA	NA	NA	NA	NA	NA	NA	NA	49.25
1002	BIOD1002	M	59	6	Mild	No	YES	0.1	0.00725	297	28.9	1.1	NA	29	20	NA	NA	1.4	17.5	NA	NA	0.3	0.02175	7.25	63.6	4,611	24.7	1.79075	8.7	0.63075	2.6	0.1885	NA	NA	176	NA	NA	NA	NA	NA	82.33333333
1003	BIOD1003	F	31	4	Mild	No	Traslado	0.5	0.04215	257	NA	NA	NA	NA	NA	NA	NA	NA	NA	121	NA	0.6	0.05058	8.43	61.7	5.20131	26.2	2.20866	8.7	0.73341	2.3	0.19389	NA	NA	NA	NA	NA	NA	NA	NA	43.66666667
1004	BIOD1004	F	82	9	Mild	No	YES	0.9	0.04113	133	41.4	0.76	3.48	8.7	14	NA	NA	NA	265	NA	NA	0.2	0.00914	4.57	54	2.4678	29.8	1.36186	9.6	0.43872	5.5	0.25135	NA	NA	NA	NA	NA	NA	NA	NA	149
1005	BIOD1005	F	46	5	Mild	No	YES	0.2	0.0114	179	33.5	0.6	4.03	13	20	225	2	52.4	217.1	103	450	0.4	0.0228	5.7	71.3	4.0641	20.9	1.1913	7.2	0.4104	0	0	NA	0.09	NA	NA	NA	NA	NA	31	52.25
1006	BIOD1006	M	72	8	Severe	No	YES	0.5	0.03295	207	76	1.02	3.04	20	33	351	20.12	122	612.2	87	1280	0.6	0.03954	6.59	75	4.9425	11.1	0.73149	11.7	0.77103	1.7	0.11203	NA	0.12	NA	NA	1.5	NA	NA	449	18.5
1007	BIOD1007	F	56	6	Mild	No	YES	0.2	0.01164	218	62	1.06	3.71	12	20	232	8.41	68	1036	94	920	0.7	0.04074	5.82	77.6	4.51632	13.6	0.79152	8.6	0.50052	0	0	NA	0.36	NA	NA	1.1	71	98	41	19.42857143
1008	BIOD1008	M	90	10	Mild	No	YES	0.1	0.00875	165	37.2	0.79	3.92	10	13	172	47.2	66.2	205.5	15	340	0.5	0.04375	8.75	81.8	7.1575	10.9	0.95375	6.7	0.58625	0	0	NA	0.45	NA	NA	NA	NA	NA	52	21.8
1009	BIOD1009	M	26	3	Leve	No	YES	0.8	0.05992	337	34.9	1.04	4.67	37.2	61.3	278	NA	3.54	302.6	103	1990	0.4	0.02996	7.49	44.2	3.31058	40.7	3.04843	9.2	0.68908	4.7	0.35203	3.15	0.05	NA	NA	NA	NA	NA	2662	101.75
1010	BIOD1010	F	89	9	Severe	No	YES	0.3	0.0087	282	NA	NA	3.18	NA	NA	NA	NA	NA	38.8	NA	NA	1.4	0.0406	2.9	43.4	1.2586	35.9	1.0411	15.9	0.4611	3.1	0.0899	NA	NA	NA	NA	NA	NA	NA	NA	25.64285714
1011	BIOD1011	M	74	8	Mild	No	YES	1.1	0.03894	144	35.6	0.79	3.82	65	65	154	NA	NA	NA	NA	NA	0	0	3.54	46.3	1.63902	37	1.3098	11.9	0.42126	3.7	0.13098	NA	NA	NA	NA	NA	NA	NA	NA	#¡DIV/0!
1012	BIOD1012	F	29	3	Mild	No	YES	NA	NA	NA	NA	NA	NA	NA	NA	NA	NA	NA	NA	NA	NA	NA	NA	NA	NA	NA	NA	NA	NA	NA	NA	NA	NA	NA	NA	NA	1.8	NA	NA	NA	#¡VALOR!
1013	BIOD1013	F	77	8	Severe	No	YES	0.2	0.01618	315	29	0.65	NA	19	28	331	9.81	82.1	NA	77	9200	1	0.0809	8.09	73.8	5.97042	13.6	1.10024	11.5	0.93035	0.9	0.07281	NA	0.04	NA	635	NA	71	97.9	82	13.6
1014	BIOD1014	F	77	8	Severe	No	YES	0.2	0.02258	275	68.6	1.35	3.63	10	19	288	14.5	150.8	436.6	88	810	0.7	0.07903	11.29	89.7	10.12713	5.4	0.60966	4	0.4516	0	0	NA	0.24	NA	NA	NA	NA	NA	113	7.714285714
1015	BIOD1015	F	86	9	Mild	No	YES	NA	NA	NA	NA	NA	NA	NA	NA	NA	NA	NA	NA	NA	NA	NA	NA	NA	NA	NA	NA	NA	NA	NA	NA	NA	NA	NA	NA	NA	1.5	100	99.1	NA	#¡VALOR!
1016	BIOD1016	F	61	7	Mild	No	YES	0.6	0.03246	182	25	0.87	NA	18	21	NA	NA	NA	NA	99	NA	0.4	0.02164	5.41	66.1	3.57601	19.6	1.06036	13.3	0.71953	0.4	0.02164	NA	NA	NA	NA	NA	NA	NA	NA	49
1017	BIOD1017	M	84	9	Severe	No	NO	0.3	0.03282	254	NA	1.62	NA	21.7	35	566	NA	112.8	NA	114	1960	1.8	0.19692	10.94	89.3	9.76942	4.6	0.50324	4	0.4376	0	0	NA	0.09	NA	NA	NA	NA	NA	NA	2.555555556
1018	BIOD1018	F	40	5	Mild	No	YES	NA	NA	NA	NA	NA	NA	NA	NA	NA	NA	NA	NA	NA	NA	NA	NA	NA	NA	NA	NA	NA	NA	NA	NA	NA	NA	NA	NA	NA	0.9	100	99.2	NA	#¡VALOR!
1019	BIOD1019	F	56	6	Mild	No	YES	0.2	0.01666	166	50	1.22	NA	9	19	296	4.74	119.89	NA	96	5390	0.5	0.04165	8.33	88.2	7.34706	6.8	0.56644	4.3	0.35819	0.5	0.04165	NA	0.23	NA	NA	NA	70	97.1	101	13.6
1020	BIOD1020	F	85	9	Severe	No	YES	0.2	0.01306	NA	132	1.22	2.15	13	23	234	94.11	88	1022	88	1250	1.2	0.07836	6.53	73.6	4.80608	22.7	1.48231	3.5	0.22855	0	0	NA	18.51	NA	NA	2.7	69	92.2	20	18.91666667
1021	BIOD1021	F	85	9	Severe	No	YES	NA	NA	NA	NA	NA	NA	NA	NA	NA	NA	NA	NA	NA	NA	NA	NA	NA	NA	NA	NA	NA	NA	NA	NA	NA	NA	NA	NA	NA	NA	67	95.7	NA	#¡VALOR!
1022	BIOD1022	F	86	9	Mild	No	YES	0.4	0.03236	261	40.2	0.51	NA	NA	NA	NA	NA	5.5	NA	110	NA	0.4	0.03236	8.09	71	5.7439	19.4	1.56946	6.9	0.55821	1.9	0.15371	NA	NA	NA	NA	NA	NA	NA	NA	48.5
1023	BIOD1023	F	54	6	Mild	No	YES	1	0.0419	216	NA	0.77	NA	20	NA	NA	NA	0.2	NA	NA	NA	0.2	0.00838	4.19	38.9	1.62991	43.2	1.81008	13.4	0.56146	3.3	0.13827	NA	NA	NA	NA	NA	NA	NA	NA	216
1024	BIOD1024	F	48	5	Mild	No	YES	NA	NA	NA	NA	NA	NA	NA	NA	NA	NA	NA	NA	NA	NA	NA	NA	NA	NA	NA	NA	NA	NA	NA	NA	NA	NA	NA	NA	NA	1.6	NA	NA	NA	#¡VALOR!
1025	BIOD1025	M	74	8	Severe	No	YES	0.2	11	283	50.5	0.55	2.85	31	42	260	NA	223.3	2972.9	86	1080	0.7	0.0385	5.5	69.6	3,828	18	0.99	11.1	0.6105	0.4	22	NA	0.11	NA	NA	NA	NA	NA	177	25.71428571
1026	BIOD1026	F	26	3	Mild	No	YES	0.3	0.03174	271	27.1	0.72	4.79	11	15	170	3.35	0.6	83.7	102	340	0.3	0.03174	10.58	74.8	7.91384	19.9	2.10542	4.4	0.46552	0.3	0.03174	NA	0.04	NA	NA	NA	NA	NA	63	66.33333333
1027	BIOD1027	F	43	5	Mild	No	YES	1.3	0.08047	234	13	0.72	NA	17	NA	NA	NA	1.1	NA	98	330	0.2	0.01238	6.19	63.3	3.91827	27.3	1.68987	7.6	0.47044	0.5	0.03095	NA	NA	NA	NA	NA	83	99.4	NA	136.5
1028	BIOD1028	F	47	5	Mild	No	YES	0.8	0.04144	196	24	0.55	NA	15	18	142	4.12	0.2	178.8	94	530	0.2	0.01036	5.18	45.8	2.37244	43.4	2.24812	7.3	0.37814	2.7	0.13986	NA	0.01	NA	NA	NA	NA	NA	NA	217
1029	BIOD1029	F	94	10	Mild	No	YES	0	0	160	58	0.67	NA	13	26	233	NA	12.49	NA	46	1180	0.5	0.0106	2.12	51.9	1.10028	36.3	0.76956	11.8	0.25016	0	0	NA	NA	NA	NA	NA	NA	NA	NA	72.6
1030	BIOD1030	F	91	10	Severe	No	NO	0.2	0.03878	370	120	1.63	2.94	10	22	298	81.88	106	411.8	46	16110	0.9	0.17451	19.39	91.1	17.66429	5.9	1.14401	2.5	0.48475	0.3	0.05817	NA	0.34	NA	650	3.3	51	87.6	195	6.555555556
1031	BIOD1031	M	51	6	Mild	No	YES	NA	NA	NA	NA	NA	NA	NA	NA	NA	NA	NA	NA	NA	NA	NA	NA	NA	NA	NA	NA	NA	NA	NA	NA	NA	NA	NA	NA	NA	1.2	NA	NA	NA	#¡VALOR!
1032	BIOD1032	M	89	9	Severe	No	NO	0.3	0.0351	314	107	1.48	3.55	22	28	276	59.07	81	296.8	78	1060	0.8	0.0936	11.7	72.3	8.4591	13.8	1.6146	12.9	1.5093	0.7	0.0819	NA	0.13	NA	765	1.8	215	99.2	76	17.25
1033	BIOD1033	M	95	10	Mild	No	YES	0.6	0.02928	192	NA	1.47	NA	14	NA	NA	NA	NA	NA	NA	NA	0.2	0.00976	4.88	59.2	2.88896	28.3	1.38104	8.2	0.40016	3.5	0.1708	NA	NA	NA	NA	NA	NA	NA	NA	141.5
1034	BIOD1034	M	62	7	Severe	No	YES	NA	NA	NA	NA	NA	NA	NA	NA	NA	NA	NA	NA	NA	NA	NA	NA	NA	NA	NA	NA	NA	NA	NA	NA	NA	NA	NA	NA	NA	0.9	87	99.1	NA	#¡VALOR!
1035	BIOD1035	F	35	4	Mild	No	YES	0.7	0.04928	246	NA	NA	NA	NA	NA	NA	NA	NA	NA	NA	NA	0.4	0.02816	7.04	68.5	4.8224	24.9	1.75296	3.7	0.26048	1.8	0.12672	NA	NA	NA	NA	NA	NA	NA	NA	62.25
1036	BIOD1036	M	88	9	Severe	No	YES	0.2	0.0173	218	84	1.8	3.1	9	26	238	80.34	138	1538	75	4610	0.7	0.06055	8.65	81.5	7.04975	10.4	0.8996	7.4	0.6401	0.5	0.04325	NA	0.15	NA	NA	1.3	60	95.2	182	14.85714286
1037	BIOD1037	F	28	3	Mild	No	YES	NA	NA	NA	NA	NA	NA	NA	NA	NA	NA	NA	NA	NA	NA	NA	NA	NA	NA	NA	NA	NA	NA	NA	NA	NA	NA	NA	NA	NA	1.1	76	98.3	NA	#¡VALOR!
1038	BIOD1038	M	44	5	Mild	No	YES	0.4	0.01984	239	28.1	0.96	4.35	36	34	338	3.56	7.5	403.4	117	200	0.4	0.01984	4.96	46.6	2.31136	43.1	2.13776	8.7	0.43152	0.8	0.03968	8.95	0.1	NA	NA	NA	NA	NA	95	107.75
1039	BIOD1039	F	73	8	Mild	No	YES	0.7	0.0511	193	33.8	0.86	4.4	6.7	NA	139	NA	0.2	271.1	103	380	0.3	0.0219	7.3	59.7	4.3581	27.4	2.0002	8.1	0.5913	3.8	0.2774	NA	NA	72	NA	NA	NA	NA	25	91.33333333
1040	BIOD1040	M	74	8	Mild	No	YES	0.2	0.00966	207	32	0.85	NA	20	24	228	8.99	19	784.5	65	340	0.4	0.01932	4.83	53.2	2.56956	34.4	1.66152	12.2	0.58926	0	0	NA	0.08	NA	NA	NA	NA	NA	NA	86
1041	BIOD1041	F	65	7	Severe	Si	YES	0.2	0.01132	185	39	1.35	3.37	12	29	299	26.63	55	382.9	88	1550	0.2	0.01132	5.66	76.5	4.3299	17.8	1.00748	5.5	0.3113	0	0	NA	0.36	NA	NA	3.5	71	97.4	267	89
1042	BIOD1042	F	38	4	Leve	No	YES	0.4	0.02876	485	19	0.56	NA	53	20	195	NA	2.86	NA	105	340	0.8	0.05752	7.19	58.9	4.23491	31.8	2.28642	8.1	0.58239	0.8	0.05752	NA	0.03	NA	NA	NA	80	98.1	NA	39.75
1043	BIOD1043	M	87	9	Mild	No	YES	0.6	0.03006	271	NA	0.81	NA	23.8	NA	NA	NA	3.43	686.5	NA	NA	0.4	0.02004	5.01	44.9	2.24949	43.1	2.15931	7	0.3507	4	0.2004	NA	NA	174.1	NA	NA	NA	NA	NA	107.75
1044	BIOD1044	F	89	9	Mild	No	YES	0.6	0.02778	285	NA	1.44	NA	NA	NA	NA	NA	NA	NA	NA	NA	0.2	0.00926	4.63	55.8	2.58354	25.5	1.18065	14.7	0.68061	3.2	0.14816	NA	NA	NA	NA	NA	NA	NA	NA	127.5
1045	BIOD1045	M	88	9	Mild	No	NO	0.2	0.01646	278	21	0.45	NA	12	NA	NA	NA	107	NA	74	NA	0.5	0.04115	8.23	77.3	6.36179	10	823	11.4	0.93822	1.1	0.09053	NA	0.06	NA	NA	NA	NA	NA	NA	20000
1046	BIOD1046	F	56	6	Mild	No	YES	NA	NA	NA	NA	NA	NA	NA	NA	NA	NA	1.35	181.9	NA	NA	NA	NA	NA	NA	NA	NA	NA	NA	NA	NA	NA	NA	NA	NA	NA	NA	NA	NA	53	#¡VALOR!
1047	BIOD1047	M	70	8	Severe	Si	YES	0.3	0.01752	138	45	1.32	4.21	17	28	249	11.57	27	527.9	82	340	0.3	0.01752	5.84	35	2,044	52.2	3.04848	12.3	0.71832	0.2	0.01168	NA	0.08	NA	528	0.8	69	96	134	174
1048	BIOD1048	M	81	9	Severe	No	YES	0.5	0.0513	429	30	0.93	NA	NA	NA	NA	NA	17	NA	23	NA	0.4	0.04104	10.26	78.8	8.08488	12	1.2312	8.1	0.83106	0.6	0.06156	NA	0.09	NA	NA	NA	62	92.3	NA	30
1049	BIOD1049	F	56	6	Mild	No	YES	0.4	0.0214	260	48.4	0.69	NA	22.1	20	187	NA	0.6	NA	NA	NA	0.2	0.0107	5.35	44.7	2.39145	45.2	2.4182	7.3	0.39055	2.2	0.1177	NA	NA	98	NA	NA	NA	NA	NA	226
1050	BIOD1050	M	57	6	Severe	No	YES	0.2	0.00972	112	40	1.34	NA	15	26	223	6.36	20.77	NA	87	720	0.2	0.00972	4.86	74.5	3.6207	13.4	0.65124	11.9	0.57834	0	0	NA	0.07	NA	NA	NA	68	96	128	67
1051	BIOD1051	M	83	9	Mild	No	YES	NA	NA	NA	NA	NA	NA	NA	NA	NA	NA	NA	NA	NA	NA	NA	NA	NA	NA	NA	NA	NA	NA	NA	NA	NA	NA	NA	NA	NA	0.8	NA	NA	NA	#¡VALOR!
1052	BIOD1052	F	81	9	Severe	No	NO	0	0	122	46.7	0.75	3.7	18	27	224	16.5	107.9	161.4	93	530	0.5	0.04255	8.51	82.3	7.00373	11.9	1.01269	5.3	0.45103	0	0	NA	0.33	NA	NA	NA	NA	NA	626	23.8
1053	BIOD1053	F	32	4	Mild	No	YES	0.4	0.02236	228	19	0.7	NA	38	38	278	3	8.6	141.9	111	280	0.2	0.01118	5.59	57.9	3.23661	32.2	1.79998	8.1	0.45279	1.4	0.07826	NA	0.03	NA	NA	NA	NA	NA	NA	161
1054	BIOD1054	M	49	5	Mild	No	YES	0.8	0.04024	182	NA	0.98	NA	18.3	NA	149	NA	0.2	301.1	NA	180	0.2	0.01006	5.03	43.8	2.20314	42.3	2.12769	8.9	0.44767	4	0.2012	NA	NA	139.3	NA	NA	NA	NA	NA	211.5
1055	BIOD1055	M	89	9	Mild	No	YES	0.5	0.0201	135	33.8	0.62	3.8	11	16	NA	NA	NA	113	NA	NA	0.5	0.0201	4.02	55.5	2.2311	30.1	1.21002	10.9	0.43818	2.5	0.1005	NA	NA	95.7	NA	NA	NA	NA	NA	60.2
1056	BIOD1056	M	95	10	Severe	No	NO	NA	NA	NA	NA	NA	NA	NA	NA	NA	NA	NA	NA	NA	NA	NA	NA	NA	NA	NA	NA	NA	NA	NA	NA	NA	NA	NA	NA	NA	NA	59	94.6	NA	#¡VALOR!
1057	BIOD1057	M	82	9	Severe	No	NO	0.1	0.01502	313	119.4	2.67	3.44	21	51	451	336	237.9	329.2	17	2630	1.3	0.19526	15.02	82.9	12.45158	7.3	1.09646	8.4	1.26168	0	0	NA	9.44	NA	NA	3.5	27	39.7	296	5.615384615
1058	BIOD1058	F	70	8	Severe	No	YES	0.1	0.00741	324	33	0.52	3.54	13	19	320	5.88	43	308.5	115	1910	1.3	0.09633	7.41	77	5.7057	14.3	1.05963	8.5	0.62985	0.1	0.00741	NA	0.03	NA	NA	1.2	38	76.6	25	11
1059	BIOD1059	M	53	6	Severe	No	YES	0.3	0.02982	560	31.4	0.9	3.5	92	94	476	11.5	335.1	1896.6	86	2400	0.6	0.05964	9.94	75.9	7.54446	9	0.8946	13.1	1.30214	1.1	0.10934	166	0.42	NA	NA	1.1	68	95.9	289	15
1060	BIOD1060	F	29	3	Mild	No	YES	NA	NA	NA	NA	NA	NA	NA	NA	NA	NA	NA	NA	NA	NA	NA	NA	NA	NA	NA	NA	NA	NA	NA	NA	NA	NA	NA	NA	NA	NA	95	98.7	NA	#¡VALOR!
1061	BIOD1061	F	48	5	Mild	No	YES	0.5	0.0307	341	NA	0.79	NA	18	21	NA	NA	NA	NA	NA	NA	0.2	0.01228	6.14	56.6	3.47524	30	1,842	9.3	0.57102	3.4	0.20876	NA	NA	323	NA	NA	NA	NA	NA	150000
1062	BIOD1062	F	92	10	Mild	No	YES	0.4	0.04148	293	NA	3.25	NA	12.8	NA	NA	NA	38.3	131.7	NA	NA	1.3	0.13481	10.37	79.3	8.22341	10.3	1.06811	8	0.8296	0.7	0.07259	NA	NA	NA	NA	NA	NA	NA	NA	7.923076923
1063	BIOD1063	F	52	6	Mild	No	YES	0.7	0.04263	232	NA	NA	NA	NA	NA	NA	NA	NA	32.4	NA	NA	0.3	0.01827	6.09	52.7	3.20943	33.5	2.04015	9	0.5481	3.8	0.23142	NA	NA	NA	NA	NA	NA	NA	NA	111.6666667
1064	BIOD1064	F	54	6	Mild	No	YES	0.5	0.0289	271	32	0.76	NA	25	25	NA	NA	NA	NA	NA	NA	0.2	0.01156	5.78	50.5	2.9189	35.1	2.02878	9.9	0.57222	4	0.2312	NA	NA	63	NA	NA	NA	NA	NA	175.5
1065	BIOD1065	F	85	9	Mild	No	YES	0.8	0.05128	405	NA	0.94	3.39	9	NA	NA	NA	NA	78.3	NA	NA	0.3	0.01923	6.41	43.8	2.80758	36.8	2.35888	12.5	0.80125	5.8	0.37178	NA	NA	269	NA	NA	NA	NA	NA	122.6666667
1066	BIOD1066	F	82	9	Mild	No	YES	0.7	0.0315	214	NA	0.88	3.33	29.2	NA	164	NA	188	401.9	90	1080	0.2	9	4.5	74.3	3.3435	13.1	0.5895	10.4	468	1.3	0.0585	NA	0.3	NA	NA	NA	NA	NA	NA	0.0655
1067	BIOD1067	F	96	10	Mild	No	YES	0.3	0.01836	172	NA	0.63	NA	NA	NA	NA	NA	39.5	124.2	NA	2410	0.2	0.01224	6.12	56.7	3.47004	28.4	1.73808	13.1	0.80172	1.3	0.07956	NA	NA	NA	NA	NA	NA	NA	NA	142
1068	BIOD1068	M	84	9	Mild	No	YES	0.6	0.04362	280	31.1	0.71	2.99	15	17	NA	NA	NA	504.4	NA	NA	0.6	0.04362	7.27	56.8	4.12936	25.7	1.86839	9.8	0.71246	6.5	0.47255	NA	NA	NA	NA	NA	NA	NA	NA	42.83333333
1069	BIOD1069	F	89	9	Severe	No	YES	0.4	0.0386	216	36	0.77	3.56	2	14	215	33.18	38	212.1	71	2010	0.4	0.0386	9.65	74.5	7.18925	15.9	1.53435	8.5	0.82025	0.7	0.06755	NA	0.06	NA	NA	1.3	38	78.1	47	39.75
1070	BIOD1070	F	57	6	Mild	No	YES	0.8	0.05848	260	45.6	0.81	4.15	12.9	30.7	156	NA	8.15	119.7	89	1260	0.3	0.02193	7.31	73	5.3363	18.3	1.33773	7.1	0.51901	0.5	0.03655	3.97	0.03	78.4	NA	NA	NA	NA	433	61
1071	BIOD1071	F	51	6	Mild	No	YES	0.8	0.04136	369	31.3	0.74	NA	75.5	46.4	192	NA	6.54	NA	111	NA	0.2	0.01034	5.17	59.2	3.06064	28.6	1.47862	9.5	0.49115	1.7	0.08789	NA	NA	NA	NA	NA	NA	NA	86	143
1072	BIOD1072	F	61	7	Mild	No	YES	NA	NA	NA	NA	0.74	NA	5	NA	NA	NA	NA	NA	NA	NA	NA	NA	NA	NA	NA	NA	NA	NA	NA	NA	NA	NA	NA	85.3	NA	NA	NA	NA	NA	#¡VALOR!
1073	BIOD1073	F	62	7	Mild	No	YES	0.5	0.0301	247	NA	0.7	NA	21.8	NA	NA	NA	NA	NA	NA	NA	0.2	0.01204	6.02	59	3.5518	31.2	1.87824	6.8	0.40936	2.3	0.13846	NA	NA	75.9	NA	NA	NA	NA	NA	156
1074	BIOD1074	F	92	10	Mild	No	YES	0.7	0.06727	215	NA	1.7	NA	11	NA	NA	NA	NA	115.8	NA	NA	0.6	0.05766	9.61	44.9	4.31489	33.6	3.22896	15.9	1.52799	4.3	0.41323	NA	NA	NA	NA	NA	NA	NA	NA	56
1075	BIOD1075	M	94	10	Mild	No	YES	0.6	0.0387	203	NA	0.71	3.62	NA	NA	NA	NA	4.3	861.5	NA	2490	0.3	0.01935	6.45	64.3	4.14735	21.4	1.3803	9.5	0.61275	3.9	0.25155	NA	NA	NA	NA	NA	NA	NA	NA	71.33333333
1076	BIOD1076	M	90	10	Mild	No	YES	0.5	0.0304	352	NA	1.08	3.67	NA	NA	NA	NA	14.9	490.5	NA	2910	0.8	0.04864	6.08	67.3	4.09184	18.9	1.14912	11.5	0.6992	1	0.0608	NA	NA	NA	NA	NA	NA	NA	NA	23.625
1077	BIOD1077	F	89	9	Severe	No	YES	NA	NA	NA	NA	NA	NA	NA	NA	NA	NA	NA	NA	NA	NA	NA	NA	NA	NA	NA	NA	NA	NA	NA	NA	NA	NA	NA	NA	NA	0.6	74	96.9	NA	#¡VALOR!
1078	BIOD1078	F	73	8	Mild	No	YES	0.6	0.04074	409	29.5	0.75	3.41	17	17	179	NA	16.8	217.7	NA	NA	0.1	0.00679	6.79	60.8	4.12832	23.3	1.58207	12.5	0.84875	2.7	0.18333	NA	NA	NA	NA	NA	NA	NA	NA	233
1079	BIOD1079	M	67	7	Mild	No	YES	0.6	0.04122	209	43.5	0.56	NA	NA	NA	NA	NA	60.18	NA	89	NA	0.4	0.02748	6.87	65.7	4.51359	19.7	1.35339	13	0.8931	0.6	0.04122	NA	NA	NA	NA	NA	NA	NA	NA	49.25
1080	BIOD1080	F	27	3	Mild	No	YES	0.7	0.06013	279	17.8	0.59	NA	11.9	13	NA	NA	NA	111.2	NA	NA	0.2	0.01718	8.59	67.7	5.81543	21.8	1.87262	8.3	0.71297	1.3	0.11167	NA	NA	51	NA	NA	NA	NA	NA	109
1081	BIOD1081	F	42	5	Mild	No	YES	0.8	0.0668	336	NA	0.63	NA	11	NA	132	NA	2.4	NA	NA	NA	0.4	0.0334	8.35	60.3	5.03505	27.8	2.3213	8.3	0.69305	2.4	0.2004	NA	NA	NA	NA	NA	NA	NA	NA	69.5
1082	BIOD1082	F	49	5	Mild	No	YES	0.5	0.0494	246	33	0.68	NA	12	17	178	3	4.1	152.7	117	270	0.2	0.01976	9.88	52.6	5.19688	41	4.0508	4.3	0.42484	1.6	0.15808	NA	0.01	NA	NA	NA	NA	NA	NA	205
